# Supplementary material for: Proteome Analysis of Thyroid Hormone Transporter Mct8/Oatp1c1-Deficient Mice Reveals Novel Dysregulated Target Molecules Involved in Locomotor Function
Source: Cells. 2023 Oct 19;12(20):2487. doi: 10.3390/cells12202487 (PMC10605308; doi:10.3390/cells12202487)
Supplement: Supplementary file 1 [file cells-12-02487-s001.zip]

Archive with 2 entries (2 files):
- cells-2663733-supplementary.pdf
- Supplementary-Table S1.xlsx
