# Supplementary material for: Proteome Analysis of Thyroid Hormone Transporter Mct8/Oatp1c1-Deficient Mice Reveals Novel Dysregulated Target Molecules Involved in Locomotor Function
Source: Cells. 2023 Oct 19;12(20):2487. doi: 10.3390/cells12202487 (PMC10605308; doi:10.3390/cells12202487)
Supplement: Supplementary file 1 [file cells-12-02487-s001.zip › Supplementary-Table S1.xlsx]

## Sheet: All
Index	Uniprot	Gene ID	Symbol
0	P16546	20740	Sptan1		Legend
1	Q62261	20742	Sptbn1
2	Q9JHU4	13424	Dync1h1		Columns
3	P20357	17756	Map2		Index: Position in the full table
4	Q6PIC6	232975	Atp1a3		Uniprot: Accession ID https://www.uniprot.org
5	Q8C8R3	109676	Ank2		Gene ID: Gene Identifier https://www.ncbi.nlm.nih.gov
6	Q68FD5	67300	Cltc		Symbol: Gene Symbol https://www.ncbi.nlm.nih.gov
7	Q9QYR6	17754	Map1a
8	Q6PIE5	98660	Atp1a2		Tables
9	Q61879	77579	Myh10		All: Molecules used for proteome analysis
10	P14873	17755	Map1b		q<0.01: Molecules with an q-value<0.01 from proteome analysis
11	Q7TMM9	22151	Tubb2a		Intersection: Molecules from intersection of proteomic and RNAseq data
12	Q9CWF2	73710	Tubb2b
13	O88737	12217	Bsn
14	P68372	227613	Tubb4b
15	Q8VDN2	11928	Atp1a1
16	O08553	12934	Dpysl2
17	P99024	22154	Tubb5
18	P46460	18195	Nsf
19	P63017	15481	Hspa8
20	Q91XV3	70350	Basp1
21	P60710	11461	Actb
22	O88935	20964	Syn1
23	P68369	22142	Tuba1a
24	Q9D6F9	22153	Tubb4a
25	Q9ERD7	22152	Tubb3
26	P56480	11947	Atp5f1b
27	P68373	22146	Tuba1c
28	P06837	14432	Gap43
29	P68368	22145	Tuba4a
30	G5E829	67972	Atp2b1
31	P11499	15516	Hsp90ab1
32	Q62188	22240	Dpysl3
33	P13595	17967	Ncam1
34	P39053	13429	Dnm1
35	Q99KI0	11429	Aco2
36	Q9R0K7	11941	Atp2b2
37	Q7TSJ2	17760	Map6
38	Q9QXS1	18810	Plec
39	Q03265	11946	Atp5f1a
40	Q8VDD5	17886	Myh9
41	P07901	15519	Hsp90aa1
42	P05064	11674	Aldoa
43	P17182	13806	Eno1
44	P52480	18746	Pkm
45	P12960	12805	Cntn1
46	P17710	15275	Hk1
47	P16858	14433	Gapdh
48	Q01853	269523	Vcp
49	Q7TPR4	109711	Actn1
50	Q9EQF6	65254	Dpysl5
51	P20029	14828	Hspa5
52	P08553	18040	Nefm
53	Q8CAQ8	76614	Immt
54	P97427	12933	Crmp1
55	P50516	11964	Atp6v1a
56	O08599	20910	Stxbp1
57	Q02053	22201	Uba1
58	Q04447	12709	Ckb
59	P26443	14661	Glud1
60	P63038	15510	Hspd1
61	P57780	60595	Actn4
62	P68033	11464	Actc1
63	Q9JJZ2	53857	Tuba8
64	P19096	14104	Fasn
65	P28652	12323	Camk2b
66	Q6Q477	381290	Atp2b4
67	Q9QYX7	26875	Pclo
68	O55143	11938	Atp2a2
69	Q80TJ1	27062	Cadps
70	Q9WV92	13823	Epb41l3
71	O35098	26757	Dpysl4
72	P47857	18642	Pfkm
73	P38647	15526	Hspa9
74	Q61316	15525	Hspa4
75	P60879	20614	Snap25
76	F6SEU4	240057	Syngap1
77	P63101	22631	Ywhaz
78	Q64332	20965	Syn2
79	P62259	22627	Ywhae
80	Q8QZT1	110446	Acat1
81	P50396	14567	Gdi1
82	O88342	22388	Wdr1
83	P17426	11771	Ap2a1
84	Q99104	17918	Myo5a
85	Q8CHC4	104015	Synj1
86	Q9DBJ1	18648	Pgam1
87	P20152	22352	Vim
88	P11798	12322	Camk2a
89	P46096	20979	Syt1
90	P08249	17448	Mdh2
91	Q8BG05	229279	Hnrnpa3
92	Q9DBG3	71770	Ap2b1
93	P17427	11772	Ap2a2
94	Q9Z1G4	11975	Atp6v0a1
95	P05063	11676	Aldoc
96	P05202	14719	Got2
97	Q99P72	68585	Rtn4
98	P58252	13629	Eef2
99	P62814	11966	Atp6v1b2
100	D3YVF0	238276	Akap5
101	P17183	13807	Eno2
102	Q76MZ3	51792	Ppp2r1a
103	Q9QXS6	56320	Dbn1
104	O88569	53379	Hnrnpa2b1
105	Q60864	20867	Stip1
106	Q9QWI6	56013	Srcin1
107	Q8BPN8	235380	Dmxl2
108	O08788	13191	Dctn1
109	Q71LX4	70549	Tln2
110	P09411	18655	Pgk1
111	Q9QXZ0	11426	Macf1
112	P28663	17957	Napb
113	Q3UNH4	26913	Gprin1
114	Q91VD9	227197	Ndufs1
115	Q9R0P9	22223	Uchl1
116	Q60597	18293	Ogdh
117	Q9Z2H5	13821	Epb41l1
118	P08113	22027	Hsp90b1
119	P61264	56216	Stx1b
120	P18872	14681	Gnao1
121	Q9Z1B3	18795	Plcb1
122	Q9ES97	20168	Rtn3
123	P80314	12461	Cct2
124	Q8BFR5	233870	Tufm
125	P27773	14827	Pdia3
126	Q62108	13385	Dlg4
127	Q8C1B7	52398	Septin11
128	Q61301	12386	Ctnna2
129	P40142	21881	Tkt
130	P46660	226180	Ina
131	Q60932	22333	Vdac1
132	Q3UHJ0	269774	Aak1
133	P61922	268860	Abat
134	O55131	235072	Septin7
135	P63318	18752	Prkcg
136	Q8BYI9	21960	Tnr
137	Q9WUA3	56421	Pfkp
138	P07724	11657	Alb
139	P16330	12799	Cnp
140	P06745	14751	Gpi
141	P68254	22630	Ywhaq
142	Q9R111	14544	Gda
143	P58281	74143	Opa1
144	P63328	19055	Ppp3ca
145	Q922F4	67951	Tubb6
146	P06151	16828	Ldha
147	P15105	14645	Glul
148	Q8CI94	110078	Pygb
149	Q9CQV8	54401	Ywhab
150	Q61644	23969	Pacsin1
151	Q9JLM8	13175	Dclk1
152	Q3UHL1	235604	Camkv
153	O35526	20907	Stx1a
154	P17156	15512	Hspa2
155	Q9QYC0	11518	Add1
156	Q8K1M6	74006	Dnm1l
157	Q62420	20404	Sh3gl2
158	Q61598	14569	Gdi2
159	P03995	14580	Gfap
160	Q9Z0E0	26562	Ncdn
161	P49312	15382	Hnrnpa1
162	Q61553	14086	Fscn1
163	Q4KMM3	170719	Oxr1
164	Q9DB77	67003	Uqcrc2
165	Q8K2B3	66945	Sdha
166	Q61699	15505	Hsph1
167	Q8VIJ6	71514	Sfpq
168	P56399	22225	Usp5
169	Q9Z2Q6	18951	Septin5
170	P42932	12469	Cct8
171	P08551	18039	Nefl
172	P60469	76787	Ppfia3
173	Q9EPN1	26422	Nbea
174	P61982	22628	Ywhag
175	P14211	12317	Calr
176	Q9D051	68263	Pdhb
177	P48962	11739	Slc25a4
178	Q91XM9	23859	Dlg2
179	P0DP27	12313	Calm2
180	P68510	22629	Ywhah
181	Q91V92	104112	Acly
182	D3Z7P3	14660	Gls
183	P14824	11749	Anxa6
184	Q810U4	319504	Nrcam
185	P10126	13627	Eef1a1
186	Q9R1T4	56526	Septin6
187	Q9JI91	11472	Actn2
188	Q8BZ98	103967	Dnm3
189	P30275	12716	Ckmt1
190	Q11011	19155	Npepps
191	P10637	17762	Mapt
192	Q9WTT4	66237	Atp6v1g2
193	Q9CZ13	22273	Uqcrc1
194	Q8BVE3	108664	Atp6v1h
195	Q64521	14571	Gpd2
196	P26039	21894	Tln1
197	O35643	11764	Ap1b1
198	Q9D0K2	67041	Oxct1
199	Q6ZQ38	71902	Cand1
200	Q8R081	15388	Hnrnpl
201	Q9JKC6	57754	Cend1
202	P31324	19088	Prkar2b
203	Q8VDM4	21762	Psmd2
204	O08532	12293	Cacna2d1
205	Q9WV27	27222	Atp1a4
206	Q8VEK3	51810	Hnrnpu
207	P47708	19894	Rph3a
208	P40124	12331	Cap1
209	Q810U3	269116	Nfasc
210	P21107	59069	Tpm3
211	P80318	12462	Cct3
212	P62874	14688	Gnb1
213	P17742	268373	Ppia
214	P58771	22003	Tpm1
215	Q8BKX1	108100	Baiap2
216	Q8BH59	78830	Slc25a12
217	Q7TQF7	218038	Amph
218	P63044	22318	Vamp2
219	P61979	15387	Hnrnpk
220	Q9D6R2	67834	Idh3a
221	Q02248	12387	Ctnnb1
222	P17751	21991	Tpi1
223	Q99KJ8	69654	Dctn2
224	P12382	18641	Pfkl
225	Q91WD5	226646	Ndufs2
226	Q9QXY6	57440	Ehd3
227	P26645	17118	Marcks
228	P16125	16832	Ldhb
229	P11983	21454	Tcp1
230	Q91ZX7	16971	Lrp1
231	P09103	18453	P4hb
232	Q8BGQ7	234734	Aars1
233	Q8CC35	104027	Synpo
234	P14094	11931	Atp1b1
235	O55042	20617	Snca
236	O70318	13822	Epb41l2
237	G5E8K5	11735	Ank3
238	Q920I9	104082	Wdr7
239	P43006	20511	Slc1a2
240	P35700	18477	Prdx1
241	Q8CGC7	107508	Eprs1
242	Q91V41	68365	Rab14
243	P02088	15129	Hbb-b1
244	Q91V12	70025	Acot7
245	Q923T9	12325	Camk2g
246	P28660	50884	Nckap1
247	P48678	16905	Lmna
248	Q9JMH9	360013	Myo18a
249	Q9DB05	108124	Napa
250	Q9CZW5	28185	Tomm70
251	P29341	18458	Pabpc1
252	P56564	20512	Slc1a3
253	P84091	11773	Ap2m1
254	P60843	13681	Eif4a1
255	P35802	234267	Gpm6a
256	P80315	12464	Cct4
257	Q922S4	207728	Pde2a
258	P14152	17449	Mdh1
259	Q99JY9	74117	Actr3
260	P08228	20655	Sod1
261	Q8K596	110891	Slc8a2
262	O88844	15926	Idh1
263	O35136	17968	Ncam2
264	O08749	13382	Dld
265	Q8BMF4	235339	Dlat
266	P63005	18472	Pafah1b1
267	Q80XN0	71911	Bdh1
268	Q99PT1	192662	Arhgdia
269	P27546	17758	Map4
270	P80316	12465	Cct5
271	P70296	23980	Pebp1
272	Q5SQX6	76884	Cyfip2
273	P62631	13628	Eef1a2
274	P47754	12343	Capza2
275	P97807	14194	Fh
276	Q8BFZ3	238880	Actbl2
277	P31786	13167	Dbi
278	Q8K0U4	73442	Hspa12a
279	P10852	17254	Slc3a2
280	P48722	18415	Hspa4l
281	Q9D8N0	67160	Eef1g
282	Q05816	16592	Fabp5
283	Q9D172	28295	Gatd3a
284	Q9D8E6	67891	Rpl4
285	Q8K0T0	104001	Rtn1
286	Q9Z0H8	269713	Clip2
287	P35486	18597	Pdha1
288	Q3U0V1	16549	Khsrp
289	Q91V14	57138	Slc12a5
290	O08539	30948	Bin1
291	Q64514	22019	Tpp2
292	P63330	19052	Ppp2ca
293	P47757	12345	Capzb
294	P62761	26950	Vsnl1
295	P97797	19261	Sirpa
296	Q01065	18574	Pde1b
297	Q8CHH9	20362	Septin8
298	Q8VDQ8	64383	Sirt2
299	P05201	14718	Got1
300	P63011	19339	Rab3a
301	Q80SW1	229709	Ahcyl1
302	B9EKR1	19283	Ptprz1
303	P48758	12408	Cbr1
304	P62137	19045	Ppp1ca
305	Q8BTM8	192176	Flna
306	P62715	19053	Ppp2cb
307	Q8R0A5	594844	Tceal3
308	Q91YT0	17995	Ndufv1
309	P50518	11973	Atp6v1e1
310	P11627	16728	L1cam
311	P68404	18751	Prkcb
312	O55106	268980	Strn
313	Q80YX1	21923	Tnc
314	Q921M7	223601	Cyrib
315	O08709	11758	Prdx6
316	Q8BRT1	76499	Clasp2
317	O35737	59013	Hnrnph1
318	P63087	19047	Ppp1cc
319	P08752	14678	Gnai2
320	B2RSH2	14677	Gnai1
321	P18760	12631	Cfl1
322	P53994	59021	Rab2a
323	P62880	14693	Gnb2
324	P70349	15254	Hint1
325	P10630	13682	Eif4a2
326	Q64727	22330	Vcl
327	Q9D0E1	76936	Hnrnpm
328	Q8K310	17184	Matr3
329	P60335	23983	Pcbp1
330	P51881	11740	Slc25a5
331	Q60875	16800	Arhgef2
332	Q8C196	227231	Cps1
333	P48453	19056	Ppp3cb
334	Q9Z2Y3	26556	Homer1
335	Q91ZZ3	104069	Sncb
336	Q05920	18563	Pc
337	Q9QXL2	16564	Kif21a
338	P35564	12330	Canx
339	Q9JKR6	12282	Hyou1
340	P63085	26413	Mapk1
341	Q922B2	226414	Dars1
342	Q99K48	53610	Nono
343	P70404	15929	Idh3g
344	P39054	13430	Dnm2
345	B0V2N1	19280	Ptprs
346	Q9CVB6	76709	Arpc2
347	Q9JME5	11775	Ap3b2
348	Q60829	19049	Ppp1r1b
349	Q9D855	67530	Uqcrb
350	P62141	19046	Ppp1cb
351	P55066	13004	Ncan
352	Q60625	15898	Icam5
353	O89053	12721	Coro1a
354	O88643	18479	Pak1
355	Q61490	11658	Alcam
356	P14733	16906	Lmnb1
357	P19246	380684	Nefh
358	P84075	15444	Hpca
359	Q7TQI3	107260	Otub1
360	Q61548	20616	Snap91
361	Q9Z0P4	18483	Palm
362	P61205	11842	Arf3
363	P80317	12466	Cct6a
364	P80313	12468	Cct7
365	P23506	18537	Pcmt1
366	Q9QYB8	11519	Add2
367	P31938	26395	Map2k1
368	Q8R0Y6	107747	Aldh1l1
369	Q6PHZ2	108058	Camk2d
370	Q9DCX2	71679	Atp5pd
371	Q60598	13043	Cttn
372	Q6P9K8	268932	Caskin1
373	Q3TXS7	70247	Psmd1
374	P47738	11669	Aldh2
375	Q60668	11991	Hnrnpd
376	P28738	16574	Kif5c
377	Q61171	21672	Prdx2
378	Q3U1J4	13194	Ddb1
379	P14206	16785	Rpsa
380	Q9CZC8	69938	Scrn1
381	P10649	14862	Gstm1
382	Q9CWS0	69219	Ddah1
383	P62983	78294	Rps27a
384	Q61656	13207	Ddx5
385	Q9QUR6	19072	Prep
386	Q80TZ3	72685	Dnajc6
387	Q9WV34	50997	Mpp2
388	P97450	11957	Atp5pf
389	Q8BLQ9	239857	Cadm2
390	Q9CQQ7	11950	Atp5pb
391	P21279	14682	Gnaq
392	P35803	14758	Gpm6b
393	Q9CZ44	386649	Nsfl1c
394	Q61036	18481	Pak3
395	P19783	12857	Cox4i1
396	P04370	17196	Mbp
397	Q61166	13589	Mapre1
398	P52503	407785	Ndufs6
399	O35927	18163	Ctnnd2
400	Q9R1P4	26440	Psma1
401	Q8BWT1	52538	Acaa2
402	P09528	14319	Fth1
403	Q9WV55	30960	Vapa
404	Q60931	22335	Vdac3
405	Q99PJ0	235106	Ntm
406	O54983	12971	Crym
407	Q60737	12995	Csnk2a1
408	Q6PB66	72416	Lrpprc
409	Q3UHD9	216439	Agap2
410	Q9EQH3	65114	Vps35
411	Q9QZM0	54609	Ubqln2
412	Q9JIS5	64051	Sv2a
413	Q80TL4	230085	Phf24
414	P62806	69386	H4c1
415	Q8CCT4	331532	Tceal5
416	Q6R891	217124	Ppp1r9b
417	Q9DB20	28080	Atp5po
418	P13020	227753	Gsn
419	Q2PFD7	234353	Psd3
420	P15532	18102	Nme1
421	Q61361	12032	Bcan
422	P51863	11972	Atp6v0d1
423	P99027	67186	Rplp2
424	P63242	276770	Eif5a
425	Q3UPL0	69162	Sec31a
426	P12367	19087	Prkar2a
427	Q9QYG0	29811	Ndrg2
428	Q9CYT6	67252	Cap2
429	Q64487	19266	Ptprd
430	P26041	17698	Msn
431	Q3UHX2	231887	Pdap1
432	P24547	23918	Impdh2
433	P70333	56258	Hnrnph2
434	Q8BHN3	14376	Ganab
435	O70133	13211	Dhx9
436	P01831	21838	Thy1
437	P97300	20320	Nptn
438	Q9JJK2	71835	Lancl2
439	O70161	18717	Pip5k1c
440	Q9CZU6	12974	Cs
441	P54071	269951	Idh2
442	P43274	50709	H1-4
443	Q8CGY8	108155	Ogt
444	Q9ESN6	80890	Trim2
445	Q99PU5	94180	Acsbg1
446	P46471	19181	Psmc2
447	O35295	19291	Purb
448	P70175	53310	Dlg3
449	O35129	12034	Phb2
450	Q8K212	107975	Pacs1
451	Q9CZS1	72535	Aldh1b1
452	P51150	19349	Rab7a
453	P53810	18738	Pitpna
454	O08917	14251	Flot1
455	Q9Z1N5	53817	Ddx39b
456	Q9CWZ7	108123	Napg
457	Q8BKZ9	27402	Pdhx
458	Q9Z2U0	26444	Psma7
459	Q80TE7	242274	Lrrc7
460	P19157	14870	Gstp1
461	Q8BUV3	268566	Gphn
462	Q8BLK3	268890	Lsamp
463	Q9R0Q6	56443	Arpc1a
464	O88485	13426	Dync1i1
465	Q9Z140	12891	Cpne6
466	Q62167	13205	Ddx3x
467	Q3UM45	66385	Ppp1r7
468	P08226	11816	Apoe
469	Q9D2G2	78920	Dlst
470	Q99N28	94332	Cadm3
471	Q9D0F9	72157	Pgm1
472	P70398	22284	Usp9x
473	Q9D1G1	76308	Rab1b
474	O35633	22348	Slc32a1
475	Q8BMS1	97212	Hadha
476	P51880	12140	Fabp7
477	P61294	270192	Rab6b
478	Q6ZPJ3	217342	Ube2o
479	Q01768	18103	Nme2
480	Q61990	18521	Pcbp2
481	P15864	50708	H1-2
482	Q91VM5	19656	Rbmxl1
483	P62823	67295	Rab3c
484	P08414	12326	Camk4
485	Q8R366	140559	Igsf8
486	P70168	16211	Kpnb1
487	Q80Z24	320840	Negr1
488	Q91VR2	11949	Atp5f1c
489	P26040	22350	Ezr
490	P63024	22319	Vamp3
491	P63040	12889	Cplx1
492	Q811D0	13383	Dlg1
493	Q8BG32	69077	Psmd11
494	Q8C1A5	50492	Thop1
495	Q91YQ5	103963	Rpn1
496	Q63844	26417	Mapk3
497	P61161	66713	Actr2
498	P42208	18000	Septin2
499	Q2NL51	606496	Gsk3a
500	Q9CQX2	66427	Cyb5b
501	Q9DBF1	110695	Aldh7a1
502	P56959	233908	Fus
503	Q61792	16796	Lasp1
504	Q91WC3	216739	Acsl6
505	P63158	15289	Hmgb1
506	Q62465	26949	Vat1
507	Q9Z1G3	66335	Atp6v1c1
508	P62821	19324	Rab1A
509	Q99LX0	57320	Park7
510	Q8CAA7	70974	Pgm2l1
511	P60904	13002	Dnajc5
512	Q9D6M3	68267	Slc25a22
513	Q501J6	67040	Ddx17
514	P61164	54130	Actr1a
515	Q9Z218	13483	Dpp6
516	Q9WU78	18571	Pdcd6ip
517	Q80UG2	243743	Plxna4
518	Q9EQ20	104776	Aldh6a1
519	P35279	19346	Rab6a
520	Q9D394	52822	Rufy3
521	Q64433	15528	Hspe1
522	Q8BH66	73991	Atl1
523	Q7TMB8	20430	Cyfip1
524	Q9Z2I0	56384	Letm1
525	P60487	57028	Pdxp
526	Q6NZL0	67412	Soga3
527	P28740	16563	Kif2a
528	Q9CR95	67602	Necap1
529	O54774	11776	Ap3d1
530	Q61753	236539	Phgdh
531	P23819	14800	Gria2
532	Q8R001	212307	Mapre2
533	O88544	26891	Cops4
534	P20065	19241	Tmsb4x
535	Q9WTQ5	83397	Akap12
536	Q8VEM8	18674	Slc25a3
537	Q0VGU4	381677	Vgf
538	P18242	13033	Ctsd
539	P62196	19184	Psmc5
540	Q91WS0	52637	Cisd1
541	Q00493	12876	Cpe
542	Q9WUM5	56451	Suclg1
543	P26883	14225	Fkbp1a
544	Q9WUM4	23790	Coro1c
545	Q8K021	107767	Scamp1
546	P68040	14694	Rack1
547	P63001	19353	Rac1
548	P48320	14417	Gad2
549	Q8BVI4	110391	Qdpr
550	A2RT62	214931	Fbxl16
551	Q78PY7	56463	Snd1
552	P67778	18673	Phb
553	Q8BMK4	216197	Ckap4
554	Q80U28	228355	Madd
555	P70441	26941	Slc9a3r1
556	Q9Z2I9	20916	Sucla2
557	P24527	16993	Lta4h
558	Q8BKC5	70572	Ipo5
559	Q62418	13169	Dbnl
560	Q7TMK9	56403	Syncrip
561	P63054	18546	Pcp4
562	Q8R317	56085	Ubqln1
563	Q8BFU2	319162	H2aw
564	Q9Z204	15381	Hnrnpc
565	P14231	11932	Atp1b2
566	Q6P1F6	71978	Ppp2r2a
567	Q8VD37	73094	Sgip1
568	O88487	13427	Dync1i2
569	Q9Z0H4	14007	Celf2
570	P05132	18747	Prkaca
571	Q8BH95	93747	Echs1
572	P24549	11668	Aldh1a1
573	E9PUL5	69017	Prrt2
574	P60840	56205	Ensa
575	Q91V61	94280	Sfxn3
576	P43277	14957	H1-3
577	P21619	16907	Lmnb2
578	P62908	27050	Rps3
579	Q99LC3	67273	Ndufa10
580	P68181	18749	Prkacb
581	Q9WVK4	13660	Ehd1
582	P50580	18813	Pa2g4
583	Q80TL0	320472	Ppm1e
584	Q9QZX7	27364	Srr
585	Q9DC69	66108	Ndufa9
586	Q9WV02	19655	Rbmx
587	Q9CRB9	66075	Chchd3
588	Q9R1Q8	56370	Tagln3
589	Q8CIN4	224105	Pak2
590	Q61937	18148	Npm1
591	P21278	14672	Gna11
592	P97351	20091	Rps3a
593	P26350	19231	Ptma
594	Q9QUI0	11848	Rhoa
595	Q4ACU6	58234	Shank3
596	Q9D6J6	72900	Ndufv2
597	Q9WV60	56637	Gsk3b
598	Q68FL4	74340	Ahcyl2
599	Q78ZA7	17955	Nap1l4
600	P31230	13722	Aimp1
601	P35278	19345	Rab5c
602	O55234	19173	Psmb5
603	Q8R0S2	232227	Iqsec1
604	Q9CPY7	66988	Lap3
605	Q63810	19058	Ppp3r1
606	P16054	18754	Prkce
607	Q8CGK3	74142	Lonp1
608	Q8BG39	64176	Sv2b
609	Q8BGD9	75705	Eif4b
610	Q3TXX4	72961	Slc17a7
611	Q8BGZ1	170638	Hpcal4
612	Q61696	193740	Hspa1a
613	P59279	76338	Rab2b
614	Q60634	14252	Flot2
615	Q7TMY8	59026	Huwe1
616	B9EJA2	30785	Cttnbp2
617	Q60676	19060	Ppp5c
618	P09405	17975	Ncl
619	P01942	15122	Hba
620	Q99K85	107272	Psat1
621	Q9QYB5	27360	Add3
622	Q93092	21351	Taldo1
623	Q9Z1Z2	20901	Strap
624	P70206	18844	Plxna1
625	Q99LF4	28088	Rtcb
626	Q6IRU5	74325	Cltb
627	P26043	19684	Rdx
628	Q9CQA3	67680	Sdhb
629	Q9QUM9	26443	Psma6
630	P62754	20104	Rps6
631	Q6PH08	238988	Erc2
632	Q9R0Y5	11636	Ak1
633	Q8BP92	26611	Rcn2
634	P62827	19384	Ran
635	Q60930	22334	Vdac2
636	Q9CR68	66694	Uqcrfs1
637	P84086	12890	Cplx2
638	Q62318	21849	Trim28
639	Q921I1	22041	Tf
640	Q8C0M9	66514	Asrgl1
641	Q9ESW4	69923	Agk
642	Q9Z0X1	26926	Aifm1
643	Q9Z2T6	53622	Krt85
644	Q8C854	17876	Myef2
645	P54227	16765	Stmn1
646	O70443	14687	Gnaz
647	P19536	12859	Cox5b
648	Q8K3H0	72993	Appl1
649	P00405	17709	Mtco2
650	O09061	19170	Psmb1
651	Q9D8Y0	27984	Efhd2
652	P47962	100503670	Rpl5
653	P63321	56044	Rala
654	P57746	73834	Atp6v1d
655	O88712	13016	Ctbp1
656	O88343	54403	Slc4a4
657	Q9CS84	18189	Nrxn1
658	Q00PI9	68693	Hnrnpul2
659	Q8R5C5	226977	Actr1b
660	Q8R1Q8	235661	Dync1li1
661	P62960	22608	Ybx1
662	P20444	18750	Prkca
663	P46097	20980	Syt2
664	P14869	11837	Rplp0
665	P99029	54683	Prdx5
666	Q9WUB3	19309	Pygm
667	P02089	15130	Hbb-b2
668	Q791V5	56428	Mtch2
669	Q148V7	227446	Relch
670	Q8BWF0	214579	Aldh5a1
671	P62242	20116	Rps8
672	Q9D0M5	68097	Dynll2
673	Q9Z1R2	224727	Bag6
674	O35954	18739	Pitpnm1
675	Q9CXY6	67781	Ilf2
676	Q9Z1W8	192113	Atp12a
677	Q8JZQ2	69597	Afg3l2
678	P12658	12307	Calb1
679	P15508	20741	Sptb
680	Q8VD04	54645	Gripap1
681	Q9CQD1	271457	Rab5a
682	Q9CX86	77134	Hnrnpa0
683	P48774	14866	Gstm5
684	Q99L47	70356	St13
685	Q922D8	108156	Mthfd1
686	Q91WQ3	107271	Yars1
687	Q8BU30	105148	Iars1
688	Q8VDJ3	110611	Hdlbp
689	Q9Z268	19415	Rasal1
690	P63168	56455	Dynll1
691	O35143	11983	Atp5if1
692	Q9DCT2	68349	Ndufs3
693	Q61768	16573	Kif5b
694	P46638	19326	Rab11b
695	Q91WJ8	51886	Fubp1
696	P00920	12349	Ca2
697	Q64105	20751	Spr
698	Q9Z1L5	12294	Cacna2d3
699	P84084	11844	Arf5
700	Q9CPV4	67201	Glod4
701	P12023	11820	App
702	P12970	27176	Rpl7a
703	Q9D819	67895	Ppa1
704	P32037	20527	Slc2a3
705	P61027	19325	Rab10
706	Q8VCT3	215615	Rnpep
707	Q9DBP5	66588	Cmpk1
708	P63213	14702	Gng2
709	P08003	12304	Pdia4
710	Q8CAY6	110460	Acat2
711	P70663	13602	Sparcl1
712	P23116	13669	Eif3a
713	Q8CDN6	53382	Txnl1
714	Q2M3X8	218194	Phactr1
715	Q99LC5	110842	Etfa
716	Q9D1A2	66054	Cndp2
717	Q8CBY8	67665	Dctn4
718	P70414	20541	Slc8a1
719	Q6NZJ6	208643	Eif4g1
720	P24369	19035	Ppib
721	Q80Z38	210274	Shank2
722	Q9Z0N1	26905	Eif2s3x
723	Q60902	13859	Eps15l1
724	P51660	15488	Hsd17b4
725	Q64475	319178	H2bc3
726	Q9QZF2	14733	Gpc1
727	O88685	19182	Psmc3
728	Q8JZQ9	27979	Eif3b
729	Q9ERT9	58200	Ppp1r1a
730	Q9CQJ8	66218	Ndufb9
731	Q9CQN1	68015	Trap1
732	O55023	55980	Impa1
733	Q7TME0	229791	Plppr4
734	Q8BHZ0	76820	Cyria
735	Q9Z1X4	16201	Ilf3
736	P26516	17463	Psmd7
737	Q3THE2	67938	Myl12b
738	Q8K0S0	105653	Phyhip
739	Q9Z1Q9	22321	Vars1
740	Q3ULJ0	333433	Gpd1l
741	Q8BSS9	327814	Ppfia2
742	P20917	17136	Mag
743	P57722	59093	Pcbp3
744	Q9R257	15199	Hebp1
745	Q8VDP4	219158	Ccar2
746	P61089	93765	Ube2n
747	P11404	14077	Fabp3
748	Q9CR62	67863	Slc25a11
749	O88448	16594	Klc2
750	Q61411	15461	Hras
751	Q62059	13003	Vcan
752	Q8CBW3	11308	Abi1
753	P16627	15482	Hspa1l
754	Q8C419	241263	Gpr158
755	P63094	14683	Gnas
756	P62264	20044	Rps14
757	Q9QZQ8	26914	Macroh2a1
758	Q9WUA2	23874	Farsb
759	P28656	53605	Nap1l1
760	Q8CGF6	99512	Wdr47
761	P62192	19179	Psmc1
762	O35381	11737	Anp32a
763	Q8C0C7	66590	Farsa
764	Q3UVX5	108071	Grm5
765	O08638	17880	Myh11
766	Q68FF6	216963	Git1
767	Q9CQZ5	67130	Ndufa6
768	P62073	30059	Timm10
769	Q9Z2U1	26442	Psma5
770	O55091	16210	Impact
771	Q9Z1S5	24050	Septin3
772	Q9ERK4	110750	Cse1l
773	P11881	16438	Itpr1
774	Q99MI1	111173	Erc1
775	Q9WTR5	12554	Cdh13
776	Q03137	13838	Epha4
777	P57776	66656	Eef1d
778	P62962	18643	Pfn1
779	Q8R5H6	83767	Wasf1
780	Q9JM52	50932	Mink1
781	Q5SSL4	109934	Abr
782	P62334	67089	Psmc6
783	Q9Z0P5	23999	Twf2
784	Q9DCJ5	68375	Ndufa8
785	P54728	19359	Rad23b
786	Q80X50	74383	Ubap2l
787	Q8JZN5	229211	Acad9
788	Q9DCW4	110826	Etfb
789	Q64523	319176	H2ac20
790	Q9EPU0	19704	Upf1
791	Q8BP47	70223	NARS1
792	Q8BGT8	70911	Phyhipl
793	Q9CQX8	66128	Mrps36
794	Q64010	12928	Crk
795	P56395	109672	Cyb5a
796	Q8JZS0	108030	Lin7a
797	Q06890	12759	Clu
798	Q6P9K9	18191	Nrxn3
799	Q9QUR7	23988	Pin1
800	Q91VR5	104721	Ddx1
801	P50247	11615	Ahcy
802	P28798	14824	Grn
803	Q9CWJ9	108147	Atic
804	Q9EPJ9	228998	Arfgap1
805	Q925N0	94282	Sfxn5
806	P58404	97387	Strn4
807	Q8R071	228550	Itpka
808	Q9D7G0	19139	Prps1
809	Q80X80	71764	C2cd2l
810	Q6PER3	100732	Mapre3
811	Q8R464	260299	Cadm4
812	Q9JKY5	29816	Hip1r
813	Q91VN4	66098	Chchd6
814	P45376	11677	Akr1b1
815	Q9JKK7	50876	Tmod2
816	P54775	23996	Psmc4
817	Q641P0	242894	Actr3b
818	Q9CZD3	353172	Gars1
819	Q61207	19156	Psap
820	O08547	20333	Sec22b
821	P43276	56702	H1-5
822	P27612	18786	Plaa
823	Q8VEH5	77781	Epm2aip1
824	O88952	22343	Lin7c
825	Q80YN3	76960	Bcas1
826	Q05512	13728	Mark2
827	Q99KP6	28000	Prpf19
828	P62484	329165	Abi2
829	Q80TB8	270097	Vat1l
830	Q03517	20254	Scg2
831	Q9QYF9	29812	Ndrg3
832	Q8C0E2	69091	Vps26b
833	E9Q3L2	224020	Pi4ka
834	P33173	16560	Kif1a
835	Q9CPQ8	27425	Atp5mg
836	Q9WTX5	21402	Skp1
837	Q8BJU0	52551	Sgta
838	P12787	12858	Cox5a
839	P28474	11532	Adh5
840	P83510	665113	Tnik
841	Q64133	17161	Maoa
842	P62830	65019	Rpl23
843	Q640R3	72927	Hepacam
844	A2AGT5	75786	Ckap5
845	Q9QYS2	108069	Grm3
846	P70232	12661	Chl1
847	Q91YR1	19230	Twf1
848	Q8CCK0	404634	Macroh2a2
849	P97861	16679	Krt86
850	Q9QXV0	30052	Pcsk1n
851	Q99KK7	75221	Dpp3
852	Q07076	11750	Anxa7
853	Q8R1B4	56347	Eif3c
854	Q8BYM5	245537	Nlgn3
855	P29387	14696	Gnb4
856	Q9DC51	14679	Gnai3
857	P28271	11428	Aco1
858	P47809	26398	Map2k4
859	Q99KB8	14651	Hagh
860	Q61016	14708	Gng7
861	B1AWN6	110876	Scn2a
862	Q5DU25	245666	Iqsec2
863	P62281	27207	Rps11
864	Q9QY76	56491	Vapb
865	P32921	22375	Wars1
866	Q80VP1	13854	Epn1
867	P28667	17357	Marcksl1
868	Q8BL66	216238	Eea1
869	Q921H8	113868	Acaa1a
870	Q9DBG6	20014	Rpn2
871	F8VPU2	223254	Farp1
872	Q8CHP8	67078	Pgp
873	Q9WV98	30056	Timm9
874	P70372	15568	Elavl1
875	Q8CIE6	12847	Copa
876	Q9CPQ1	12864	Cox6c
877	P62748	53602	Hpcal1
878	O35465	14232	Fkbp8
879	Q9R1T2	56459	Sae1
880	Q8R326	66645	Pspc1
881	D3YZU1	243961	Shank1
882	Q8K183	216134	Pdxk
883	Q8VHJ5	226778	Mark1
884	P62881	14697	Gnb5
885	Q8BIJ6	381314	Iars2
886	A2AQ07	545486	Tubb1
887	Q8VHW2	81905	Cacng8
888	P53026	19896	Rpl10a
889	Q6A0A9	218236	FAM120A
890	P63037	15502	Dnaja1
891	Q8R570	67826	Snap47
892	Q9D1D4	68581	Tmed10
893	Q922R8	71853	Pdia6
894	P63216	14704	Gng3
895	P47753	12340	Capza1
896	Q08331	12308	Calb2
897	O35226	19185	Psmd4
898	P43275	80838	H1-1
899	Q9DCL9	67054	Paics
900	Q7TPM6	240121	Fsd1
901	Q8BW96	227541	Camk1d
902	P42669	19290	Pura
903	Q8C2Q3	56275	Rbm14
904	Q61545	14030	Ewsr1
905	Q99J85	73340	Nptxr
906	P14148	19989	Rpl7
907	Q5DTL9	94229	Slc4a10
908	Q9JKB1	50933	Uchl3
909	Q9CRB6	67971	Tppp3
910	P62071	66922	Rras2
911	Q6ZWY8	19240	Tmsb10
912	Q99JY0	231086	Hadhb
913	Q9QZ06	54473	Tollip
914	P26638	20226	Sars1
915	Q924M7	110119	Mpi
916	Q80TR1	330814	Adgrl1
917	P45591	12632	Cfl2
918	Q505F5	72946	Lrrc47
919	Q9D164	59095	Fxyd6
920	Q8R3V5	227700	Sh3glb2
921	Q6ZPE2	77980	Sbf1
922	Q9D0M3	66445	Cyc1
923	P24270	12359	Cat
924	Q91Y97	230163	Aldob
925	P25444	16898	Rps2
926	Q9CQW1	56418	Ykt6
927	Q9EPW0	269180	Inpp4a
928	P60766	12540	Cdc42
929	P61021	19344	Rab5b
930	O70250	56012	Pgam2
931	Q9Z1Z0	56041	Uso1
932	Q60605	17904	Myl6
933	Q9ER00	100226	Stx12
934	Q9CQC7	68194	Ndufb4
935	Q6P5F9	103573	Xpo1
936	Q921F4	72692	Hnrnpll
937	Q80UG5	53860	Septin9
938	Q8CHT1	53972	Ngef
939	Q7TPB0	216152	Plppr3
940	P63028	22070	Tpt1
941	P70429	14026	Evl
942	O88447	16593	Klc1
943	Q9D3A9	57776	Ttyh1
944	Q99JF8	101739	Psip1
945	Q921G7	66841	Etfdh
946	P70704	11980	Atp8a1
947	Q91ZJ5	216558	Ugp2
948	Q8R5M8	54725	Cadm1
949	Q9D0I9	104458	Rars1
950	P62702	20102	Rps4x
951	P29595	18002	Nedd8
952	P23242	14609	Gja1
953	Q64524	319190	H2bc21
954	Q9JHI5	56357	Ivd
955	P84309	224129	Adcy5
956	Q9Z0R4	16443	Itsn1
957	P70336	19878	Rock2
958	Q9DCN2	109754	Cyb5r3
959	Q9WVA4	21346	Tagln2
960	Q3THK7	229363	Gmps
961	Q9QVP9	19229	Ptk2b
962	Q9ES28	54126	Arhgef7
963	O08583	21681	Alyref
964	Q01097	14812	Grin2b
965	Q922J3	56430	Clip1
966	Q9R0P3	13885	Esd
967	Q9DCD0	110208	Pgd
968	O54988	20874	Slk
969	P29391	14325	Ftl1
970	Q99LD8	51793	Ddah2
971	Q9Z0S1	23827	Bpnt1
972	Q8C167	213760	Prepl
973	Q99J99	246221	Mpst
974	P37040	18984	Por
975	P61750	11843	Arf4
976	Q62442	22317	Vamp1
977	P18572	12215	Bsg
978	P62270	20084	Rps18
979	P62774	14489	Mtpn
980	O54991	53321	Cntnap1
981	Q8BGH2	68653	Samm50
982	Q7TQD2	72948	Tppp
983	Q9JMA1	59025	Usp14
984	P06801	17436	Me1
985	Q8CA95	23984	Pde10a
986	Q9CR51	66290	Atp6v1g1
987	Q99L13	58875	Hibadh
988	Q80XI4	108083	Pip4k2b
989	P99026	19172	Psmb4
990	A2ALS5	110351	Rap1gap
991	Q99JI6	215449	Rap1b
992	Q9CXZ1	17993	Ndufs4
993	Q9CZ30	67059	Ola1
994	P00493	15452	Hprt1
995	P97792	13052	Cxadr
996	P15209	18212	Ntrk2
997	Q91VZ6	98366	Smap1
998	Q8BTI8	75956	Srrm2
999	Q8BHE3	16467	Atcay
1000	P51174	11363	Acadl
1001	Q61543	20340	Glg1
1002	Q3TEA8	15441	Hp1bp3
1003	P23818	14799	Gria1
1004	Q64674	20810	Srm
1005	Q8R016	104184	Blmh
1006	P97315	13007	Csrp1
1007	Q9WV80	56440	Snx1
1008	Q9CZM2	66480	Rpl15
1009	Q9DC70	75406	Ndufs7
1010	P62897	13063	Cycs
1011	P83940	67923	Eloc
1012	Q9CWK8	67804	Snx2
1013	Q9QUP5	12950	Hapln1
1014	Q0VBF8	381310	Stum
1015	Q9CQI3	63985	Gmfb
1016	Q91X97	52589	Ncald
1017	A2AN08	69116	Ubr4
1018	A2AWA9	227800	Rabgap1
1019	Q9DCT8	68337	Crip2
1020	Q99PL5	81910	Rrbp1
1021	Q9CZY3	66589	Ube2v1
1022	Q9JM76	56378	Arpc3
1023	O08756	15108	Hsd17b10
1024	P10605	13030	Ctsb
1025	Q9CR61	66916	Ndufb7
1026	P31648	232333	Slc6a1
1027	P54823	13209	Ddx6
1028	P97379	23881	G3bp2
1029	Q9Z2D6	17257	Mecp2
1030	P14685	22123	Psmd3
1031	Q8CBE3	207615	Wdr37
1032	Q5SRX1	216810	Tom1l2
1033	P20108	11757	Prdx3
1034	P50544	11370	Acadvl
1035	Q9WVJ2	23997	Psmd13
1036	P35762	12520	Cd81
1037	P62918	26961	Rpl8
1038	Q9JII6	58810	Akr1a1
1039	P60764	170758	Rac3
1040	P62746	11852	Rhob
1041	O70589	12361	Cask
1042	Q62351	22042	Tfrc
1043	P29758	18242	Oat
1044	Q6W8Q3	66425	Pcp4l1
1045	Q68FL6	216443	Mars1
1046	Q9D6J5	67264	Ndufb8
1047	Q5RJI5	381979	Brsk1
1048	Q8JZP2	27204	Syn3
1049	Q91VC3	192170	Eif4a3
1050	Q8BMJ2	107045	Lars1
1051	Q9D7X3	72349	Dusp3
1052	O35215	13202	Ddt
1053	P21460	13010	Cst3
1054	Q99LD4	209318	Gps1
1055	Q80XI3	230861	Eif4g3
1056	P54923	11544	Adprh
1057	Q9JIF7	70349	Copb1
1058	Q3UTJ2	234214	Sorbs2
1059	P27659	27367	Rpl3
1060	Q3UX10	238463	Tubal3
1061	P48036	11747	Anxa5
1062	P60867	67427	Rps20
1063	Q9CXW3	12301	Cacybp
1064	Q60780	14457	Gas7
1065	Q8K400	78808	Stxbp5
1066	Q5M8N0	380686	Cnrip1
1067	Q921F2	230908	Tardbp
1068	O55125	18082	Nipsnap1
1069	Q9DAS9	14701	Gng12
1070	Q60631	14784	Grb2
1071	Q6WVG3	239217	Kctd12
1072	Q9CPW4	67771	Arpc5
1073	Q9D8W5	66997	Psmd12
1074	O55022	53328	Pgrmc1
1075	Q9R1R2	55992	Trim3
1076	Q8VE33	228858	Gdap1l1
1077	Q61187	22088	Tsg101
1078	P15116	12558	Cdh2
1079	Q71M36	29873	Cspg5
1080	Q62419	20405	Sh3gl1
1081	P35293	19330	Rab18
1082	P35979	269261	Rpl12
1083	Q06185	11958	Atp5me
1084	Q60865	53872	Caprin1
1085	P97371	19186	Psme1
1086	Q6ZWX6	13665	Eif2s1
1087	Q91ZA3	110821	Pcca
1088	Q8BLE7	140919	Slc17a6
1089	P11679	16691	Krt8
1090	Q61081	12539	Cdc37
1091	P60202	18823	Plp1
1092	Q99K51	102866	Pls3
1093	P32883	16653	Kras
1094	Q7TMF3	66414	Ndufa12
1095	P46935	17999	Nedd4
1096	Q80U49	217882	Cep170b
1097	Q8CGK7	14680	Gnal
1098	Q9CZ42	69225	Naxd
1099	Q8QZY1	223691	Eif3l
1100	Q9DC07	74103	Nebl
1101	Q8JZW4	240058	Cpne5
1102	P26231	12385	Ctnna1
1103	O35382	20336	Exoc4
1104	Q9CZT8	69908	Rab3b
1105	Q6NXK7	269109	Dpp10
1106	Q8BK64	217737	Ahsa1
1107	Q99NE5	116837	Rims1
1108	O35678	23945	Mgll
1109	Q62277	20977	Syp
1110	P02468	226519	Lamc1
1111	P47963	270106	Rpl13
1112	Q9R0X4	56360	Acot9
1113	P70670	17938	Naca
1114	Q03141	17169	Mark3
1115	Q8BWS5	243385	Gprin3
1116	Q61206	18475	Pafah1b2
1117	Q9CPR4	319195	Rpl17
1118	O70251	55949	Eef1b
1119	P53986	20501	Slc16a1
1120	P97820	26921	Map4k4
1121	Q9R0P5	56431	Dstn
1122	P61226	74012	Rap2b
1123	Q69ZK9	216856	Nlgn2
1124	O88543	26572	Cops3
1125	P23198	12417	Cbx3
1126	Q9CYZ2	66314	Tpd52l2
1127	P45952	11364	Acadm
1128	O08585	12757	Clta
1129	Q8BJY1	66998	Psmd5
1130	Q9CQH3	66046	Ndufb5
1131	P48318	14415	Gad1
1132	Q80TK0	100503185	Kiaa1107
1133	P49722	19166	Psma2
1134	Q62048	18611	Pea15
1135	Q3UGY8	215821	Arfgef3
1136	O35593	59029	Psmd14
1137	Q3UMR5	215999	Mcu
1138	Q9CRD0	68095	Ociad1
1139	P49615	12568	Cdk5
1140	Q9DCS9	68342	Ndufb10
1141	Q80ZJ1	76108	Rap2a
1142	Q9Z130	50926	Hnrnpdl
1143	Q80VC9	69697	Camsap3
1144	Q8BVQ5	72590	Ppme1
1145	P63248	18767	Pkia
1146	O70435	19167	Psma3
1147	O88741	14545	Gdap1
1148	Q91W50	229663	Csde1
1149	Q9JHL1	65962	Slc9a3r2
1150	P56391	110323	Cox6b1
1151	Q9JJV2	18645	Pfn2
1152	O54865	54195	Gucy1b1
1153	Q9CPP6	68202	Ndufa5
1154	Q9CQR4	66834	Acot13
1155	P62835	109905	Rap1a
1156	Q9JIA1	56839	Lgi1
1157	Q9D2M8	70620	Ube2v2
1158	O35658	12261	C1qbp
1159	P49443	19042	Ppm1a
1160	Q99JR1	14057	Sfxn1
1161	P97461	20103	Rps5
1162	P63323	20042	Rps12
1163	P31650	243616	Slc6a11
1164	P60122	56505	Ruvbl1
1165	Q6URW6	71960	Myh14
1166	Q9R0N5	53420	Syt5
1167	P49442	16329	Inpp1
1168	Q9Z0G0	67903	Gipc1
1169	Q91YP2	75805	Nln
1170	Q8K0Y2	71888	Krt33a
1171	P28658	54138	Atxn10
1172	P07356	12306	Anxa2
1173	O35551	54189	Rabep1
1174	Q3TC72	68126	Fahd2
1175	Q6PDM2	110809	Srsf1
1176	Q99MN1	85305	Kars1
1177	Q91ZU6	13518	Dst
1178	P30416	14228	Fkbp4
1179	Q9ERG2	94186	Strn3
1180	Q9JJY3	58994	Smpd3
1181	P36916	14670	Gnl1
1182	Q9D1K2	66144	Atp6v1f
1183	P09055	16412	Itgb1
1184	Q3UH66	75607	Wnk2
1185	Q6GQT9	211548	Nomo1
1186	Q64520	14923	Guk1
1187	Q9R1V6	11496	Adam22
1188	Q62348	22099	Tsn
1189	Q9CQI6	72042	Cotl1
1190	Q9DBC7	19084	Prkar1a
1191	Q9Z2W9	53623	Gria3
1192	Q9JLB0	56524	Mpp6
1193	P32020	20280	Scp2
1194	P34022	19385	Ranbp1
1195	Q8VHH5	213990	Agap3
1196	Q3B7Z2	76303	Osbp
1197	Q0KL02	223435	Trio
1198	P28352	11792	Apex1
1199	Q9R1P3	26445	Psmb2
1200	Q3UYC0	319468	Ppm1h
1201	Q8VBZ3	56457	Clptm1
1202	P52196	22117	Tst
1203	Q9ERS2	67184	Ndufa13
1204	P61028	235442	Rab8b
1205	Q8BJI1	229706	Slc6a17
1206	P62320	67332	Snrpd3
1207	Q06138	12283	Cab39
1208	Q9CXS4	73139	Cenpv
1209	Q6ZPU9	72320	Kifbp
1210	Q61595	16709	Ktn1
1211	O89086	19652	Rbm3
1212	Q80YA9	245684	Cnksr2
1213	P99028	66576	Uqcrh
1214	Q9Z2W0	13437	Dnpep
1215	Q8BNU0	76813	Armc6
1216	Q9WUK2	22384	Eif4h
1217	P62301	68052	Rps13
1218	Q14BI2	108068	Grm2
1219	O08579	13726	Emd
1220	Q8BIZ1	77531	Anks1b
1221	Q99MN9	66904	Pccb
1222	Q925E7	52432	Ppp2r2d
1223	Q9QZD9	54709	Eif3i
1224	P05480	20779	Src
1225	P55302	16976	Lrpap1
1226	Q9CQ54	68197	Ndufc2
1227	O55126	14467	Nipsnap2
1228	P54830	19259	Ptpn5
1229	Q6IRU2	326618	Tpm4
1230	P70202	17035	Lxn
1231	Q99LY9	595136	Ndufs5
1232	Q9CZX8	20085	Rps19
1233	Q812A2	259302	Srgap3
1234	Q8K354	109857	Cbr3
1235	Q9DCL8	66849	Ppp1r2
1236	Q920E5	110196	Fdps
1237	Q61481	18573	Pde1a
1238	Q99LR1	76192	Abhd12
1239	Q61292	16779	Lamb2
1240	Q7M6Y3	233489	Picalm
1241	O35609	24045	Scamp3
1242	Q61035	15115	Hars1
1243	O70439	53331	Stx7
1244	P97798	18007	Neo1
1245	Q61151	26932	Ppp2r5e
1246	Q9WV69	13829	Dmtn
1247	Q6ZWV3	110954	Rpl10
1248	P61202	12848	Cops2
1249	Q8C996	72160	Tmem163
1250	Q6PHN9	77407	Rab35
1251	Q9WVK8	13116	Cyp46a1
1252	Q91Z67	14270	Srgap2
1253	Q01405	20334	Sec23a
1254	Q9CQR2	66481	Rps21
1255	P62889	19946	Rpl30
1256	P62482	16498	Kcnab2
1257	Q9D892	16434	Itpa
1258	P42125	13177	Eci1
1259	P10922	14958	H1-0
1260	Q99LG2	212999	Tnpo2
1261	Q9CYH2	70564	Prxl2a
1262	Q91Z31	56195	Ptbp2
1263	Q8CJ19	194401	Mical3
1264	Q61599	11857	Arhgdib
1265	Q9CQ22	66508	Lamtor1
1266	P62849	20088	Rps24
1267	P60761	64011	Nrgn
1268	O08759	22215	Ube3a
1269	Q6ZPQ6	19679	Pitpnm2
1270	O35864	26754	Cops5
1271	Q8BL97	225027	Srsf7
1272	Q99L43	110911	Cds2
1273	Q8C0T5	217692	Sipa1l1
1274	Q9R1P1	26446	Psmb3
1275	Q80TS3	319387	Adgrl3
1276	Q9Z2X1	98758	Hnrnpf
1277	Q9Z0Y1	53598	Dctn3
1278	Q3ULD5	78038	Mccc2
1279	Q6PDL0	234663	Dync1li2
1280	Q3UUG6	224617	Tbc1d24
1281	Q9JLV5	26554	Cul3
1282	Q99NB9	81898	Sf3b1
1283	P42859	15194	Htt
1284	Q922U2	110308	Krt5
1285	Q8VEH3	68724	Arl8a
1286	Q62433	17988	Ndrg1
1287	Q62093	20382	Srsf2
1288	Q61701	15572	Elavl4
1289	O35857	21856	Timm44
1290	Q60692	19175	Psmb6
1291	Q8CIB5	218952	Fermt2
1292	Q6A065	545389	Cep170
1293	Q5XJY5	213827	Arcn1
1294	Q9JLJ2	56752	Aldh9a1
1295	Q9ER72	27267	Cars1
1296	Q9QYJ0	56445	Dnaja2
1297	Q9QZQ1	17356	Afdn
1298	Q9ESN9	30957	Mapk8ip3
1299	Q8K3J1	225887	Ndufs8
1300	P56212	59046	Arpp19
1301	Q925I1	108888	Atad3
1302	O54829	24012	Rgs7
1303	Q60972	19646	Rbbp4
1304	Q8R2R9	64933	Ap3m2
1305	O88696	53895	Clpp
1306	P09671	20656	Sod2
1307	Q9QZ88	56433	Vps29
1308	Q8VE47	66663	Uba5
1309	O08997	11927	Atox1
1310	P16045	16852	Lgals1
1311	Q80UU9	70804	Pgrmc2
1312	Q58A65	70834	Spag9
1313	Q922Q8	98238	Lrrc59
1314	D3YXK2	224903	Safb
1315	Q9D3D9	66043	Atp5f1d
1316	Q9D898	74192	Arpc5l
1317	P39688	14360	Fyn
1318	Q99JI4	66413	Psmd6
1319	Q6P5F7	78339	Ttyh3
1320	P02535	16661	Krt10
1321	O08795	19089	Prkcsh
1322	Q9CQ92	66437	Fis1
1323	Q61885	17441	Mog
1324	Q9CQF9	66881	Pcyox1
1325	Q62446	30795	Fkbp3
1326	Q9WUR9	11639	Ak4
1327	Q99KK2	12764	Cmas
1328	Q9WTP7	56248	Ak3
1329	Q8BFQ8	213350	Gatd1
1330	Q8CDG3	70675	Vcpip1
1331	Q61137	11899	Astn1
1332	Q8R0A7	234797	Kiaa0513
1333	P04104	16678	Krt1
1334	Q8R164	68021	Bphl
1335	P22315	14151	Fech
1336	P55258	17274	Rab8a
1337	Q8VBV7	108679	Cops8
1338	Q8BX10	72542	Pgam5
1339	Q9CQJ6	68184	Denr
1340	Q9Z1J3	18041	Nfs1
1341	O35685	18221	Nudc
1342	Q9CS42	110639	Prps2
1343	Q99KV1	67838	Dnajb11
1344	Q8BR92	677884	Palm2
1345	O35344	16648	Kpna3
1346	Q5FWK3	228359	Arhgap1
1347	P47911	19988	Rpl6
1348	Q99MK8	110355	Grk2
1349	Q91V09	73447	Wdr13
1350	Q791T5	56462	Mtch1
1351	Q61941	18115	Nnt
1352	Q6P1B1	170750	Xpnpep1
1353	P51859	15191	Hdgf
1354	Q3TDD9	73825	Ppp1r21
1355	Q8C3Q5	232813	Shisa7
1356	Q3UEB3	67959	Puf60
1357	Q8CHU3	13855	Epn2
1358	Q9CQW2	67166	Arl8b
1359	Q8R3Z5	12295	Cacnb1
1360	P23492	18950	Pnp
1361	Q7TT50	217866	Cdc42bpb
1362	Q9DB15	56282	Mrpl12
1363	Q9WTL7	26394	Lypla2
1364	Q9QYB1	29876	Clic4
1365	P43024	12861	Cox6a1
1366	Q921J2	19744	Rheb
1367	P61255	19941	Rpl26
1368	Q8BL65	231148	Ablim2
1369	Q9D0M1	67763	Prpsap1
1370	Q91YS8	52163	Camk1
1371	Q8K4Z5	67465	Sf3a1
1372	Q4VAA2	321022	Cdv3
1373	Q8BFZ9	244373	Erlin2
1374	P62751	268449	Rpl23a
1375	Q91ZR1	19342	Rab4b
1376	P84089	13877	Erh
1377	P55012	20496	Slc12a2
1378	Q9QYA2	53333	Tomm40
1379	Q9EQU5	56086	Set
1380	Q6ZWN5	76846	Rps9
1381	Q99KE1	107029	Me2
1382	Q9CX34	67955	Sugt1
1383	Q5SVL6	380711	Rap1gap2
1384	Q9D1Q6	76299	Erp44
1385	P97355	20603	Sms
1386	Q9WTM5	20174	Ruvbl2
1387	Q3THW5	77605	H2az2
1388	P51410	20005	Rpl9
1389	P55821	20257	Stmn2
1390	Q3UH60	239667	Dip2b
1391	Q61290	12290	Cacna1e
1392	P56812	56330	Pdcd5
1393	Q9ERI6	105014	Rdh14
1394	Q9CPQ3	223696	Tomm22
1395	Q9ESJ4	80987	Nckipsd
1396	Q9EPL8	233726	Ipo7
1397	Q8BJ42	244310	Dlgap2
1398	P17095	15361	Hmga1
1399	O70591	18637	Pfdn2
1400	Q99LB6	108645	Mat2b
1401	Q8VHI6	245880	Wasf3
1402	Q497I4	53617	Krt35
1403	Q8K2C9	57874	Hacd3
1404	P47791	14782	Gsr
1405	P27601	14674	Gna13
1406	Q9WUL7	56350	Arl3
1407	Q99JP7	207182	Ggt7
1408	P24472	14860	Gsta4
1409	P59017	94044	Bcl2l13
1410	Q9D4H8	71745	Cul2
1411	Q8BWY3	225363	Etf1
1412	Q9DC61	66865	Pmpca
1413	P56695	22393	Wfs1
1414	Q99KF1	67511	Tmed9
1415	P10518	17025	Alad
1416	Q9CY64	109778	Blvra
1417	Q9D1T0	235402	Lingo1
1418	B1AZP2	228836	Dlgap4
1419	P54822	11564	Adsl
1420	Q56A07	72821	Scn2b
1421	Q9JIF0	15469	Prmt1
1422	P16332	17850	Mmut
1423	Q9Z1P6	66416	Ndufa7
1424	Q8C163	208194	Exog
1425	Q9DBE8	56737	Alg2
1426	P97855	27041	G3bp1
1427	Q3UVL4	68505	Vps51
1428	Q00915	19659	Rbp1
1429	Q3TDK6	66049	Rogdi
1430	O70325	625249	Gpx4
1431	Q8BNW9	74901	Kbtbd11
1432	P12961	20394	Scg5
1433	Q9CR00	67151	Psmd9
1434	O70252	15369	Hmox2
1435	Q9DCH4	66085	Eif3f
1436	E9Q401	20191	Ryr2
1437	Q9QXB9	13495	Drg2
1438	Q9JK48	54673	Sh3glb1
1439	Q6PAJ1	110279	Bcr
1440	Q8BHC1	67790	Rab39b
1441	Q9CR21	70316	Ndufab1
1442	P46664	11566	Adss2
1443	Q6P5E4	320011	Uggt1
1444	Q60899	15569	Elavl2
1445	Q99JX3	70231	Gorasp2
1446	Q9D2V7	78885	Coro7
1447	Q91ZP9	117148	Necab2
1448	Q7TNM2	360213	Trim46
1449	Q8JZU2	13358	Slc25a1
1450	Q8R2Y0	66082	Abhd6
1451	P48771	12866	Cox7a2
1452	P22892	11765	Ap1g1
1453	Q8R574	212627	Prpsap2
1454	Q5XG69	320557	Fam169a
1455	Q99KY4	231580	Gak
1456	P62627	67068	Dynlrb1
1457	Q9CQ60	66171	Pgls
1458	P63082	11984	Atp6v0c
1459	Q6PAR5	66691	Gapvd1
1460	P55264	11534	Adk
1461	P70207	18845	Plxna2
1462	Q91VR7	66734	Map1lc3a
1463	Q60900	15571	Elavl3
1464	Q8BNY6	14299	Ncs1
1465	Q62425	17992	Ndufa4
1466	P47955	56040	Rplp1
1467	Q922Q4	69051	Pycr2
1468	O09131	14873	Gsto1
1469	Q9JI46	56409	Nudt3
1470	Q60996	26931	Ppp2r5c
1471	Q5PR73	68203	Diras2
1472	Q60854	20719	Serpinb6
1473	P35438	14810	Grin1
1474	Q9D0L7	67211	Armc10
1475	Q9WUC3	23934	Ly6h
1476	Q3UGC7	78655	Eif3j1
1477	O54962	23825	Banf1
1478	Q6PHS9	56808	Cacna2d2
1479	Q9D1J3	66118	Sarnp
1480	Q811P8	330914	Arhgap32
1481	Q9JL04	54418	Fmn2
1482	Q8VCM8	103425	Ncln
1483	Q9JHK4	56187	Rabggta
1484	Q9JLZ3	11992	Auh
1485	Q9CZ04	26894	Cops7a
1486	Q9JHQ5	93730	Lztfl1
1487	Q8BMF3	109264	Me3
1488	P10493	18073	Nid1
1489	P35980	19899	Rpl18
1490	P97765	22378	Wbp2
1491	P84096	56212	Rhog
1492	Q8R050	14852	Gspt1
1493	Q9DBS2	67808	Tprg1l
1494	Q9D0J8	69202	Ptms
1495	Q8BGS2	66162	Bola2
1496	O35874	55963	Slc1a4
1497	P56371	19341	Rab4a
1498	Q9DC16	67458	Ergic1
1499	Q9CQ69	22272	Uqcrq
1500	P12849	19085	Prkar1b
1501	Q8CG76	110198	Akr7a2
1502	Q9R1V7	23792	Adam23
1503	Q8BLR2	74020	Cpne4
1504	Q64519	20970	Sdc3
1505	Q8BXZ1	67988	Tmx3
1506	Q3UHK1	239606	Slc2a13
1507	P30999	12388	Ctnnd1
1508	Q8BHL3	68449	Tbc1d10b
1509	Q9DD18	66044	Dtd1
1510	P56376	66204	Acyp1
1511	Q91VR8	101314	Brk1
1512	Q8VIM9	210146	Irgq
1513	P63325	67097	Rps10
1514	Q9D880	66525	Timm50
1515	P14131	20055	Rps16
1516	O54984	56495	Get3
1517	Q9D1P4	66917	Chordc1
1518	O08529	12334	Capn2
1519	Q9DB27	68995	Mcts1
1520	O35887	12321	Calu
1521	Q9D8B3	75608	Chmp4b
1522	A2CG49	545156	Kalrn
1523	P67871	13001	Csnk2b
1524	O89112	14768	Lancl1
1525	Q99020	15384	Hnrnpab
1526	Q63912	18377	Omg
1527	Q9CQ75	17991	Ndufa2
1528	P21836	11423	Ache
1529	Q62448	13690	Eif4g2
1530	P04925	19122	Prnp
1531	Q9CQR6	67857	Ppp6c
1532	P68037	22195	Ube2l3
1533	Q80WJ7	67154	Mtdh
1534	O55029	50797	Copb2
1535	B2RUJ5	319924	Apba1
1536	Q00612	14381	G6pdx
1537	P34884	17319	Mif
1538	Q62417	20411	Sorbs1
1539	Q6GQS1	66972	Slc25a23
1540	O70310	18107	Nmt1
1541	Q9WUP7	56207	Uchl5
1542	P70399	27223	Tp53bp1
1543	Q78IK2	66477	Atp5md
1544	O54901	17470	Cd200
1545	Q8BG51	59040	Rhot1
1546	Q9D2N4	13527	Dtna
1547	O54734	13200	Ddost
1548	Q9CXW4	67025	Rpl11
1549	Q9QUH0	93692	Glrx
1550	O88809	13193	Dcx
1551	Q8VE97	57317	Srsf4
1552	Q9WVE8	23970	Pacsin2
1553	Q62523	22793	Zyx
1554	Q8BH58	226591	Tiprl
1555	Q3UHC7	69601	Dab2ip
1556	Q8K221	76932	Arfip2
1557	Q8K4G5	226251	Ablim1
1558	Q8VC30	225913	Tkfc
1559	Q9D0R2	110960	Tars1
1560	P61022	56398	Chp1
1561	Q9R0N7	54525	Syt7
1562	Q91YJ2	69150	Snx4
1563	Q80UP3	104418	Dgkz
1564	Q62426	13014	Cstb
1565	Q9JKF6	58235	Nectin1
1566	Q8BMG7	98732	Rab3gap2
1567	Q91VI7	107702	Rnh1
1568	Q91VE0	26569	Slc27a4
1569	Q64213	22668	Sf1
1570	Q6PFD5	242667	Dlgap3
1571	Q61205	18476	Pafah1b3
1572	Q9WVA3	12237	Bub3
1573	Q9CPU0	109801	Glo1
1574	Q8BLF1	320024	Nceh1
1575	Q8BK30	78330	Ndufv3
1576	Q9R1P0	26441	Psma4
1577	Q9D1L0	14004	Chchd2
1578	Q9D6K5	24071	Synj2bp
1579	O70492	54198	Snx3
1580	O08810	20624	Eftud2
1581	P80560	19276	Ptprn2
1582	P61087	53323	Ube2k
1583	Q8BG92	215890	Clvs2
1584	P35922	14265	Fmr1
1585	Q9CY58	66870	Serbp1
1586	Q80U63	170731	Mfn2
1587	Q9Z2H2	50779	Rgs6
1588	P61082	22192	Ube2m
1589	Q9D0L8	67897	Rnmt
1590	Q9D1M0	110379	Sec13
1591	Q8C878	22200	Uba3
1592	Q4KUS2	382018	Unc13a
1593	Q9DCC4	66194	Pycr3
1594	Q91XL9	64291	Osbpl1a
1595	Q7TNC4	192196	Luc7l2
1596	O70493	55988	Snx12
1597	Q9CQH7	70533	Btf3l4
1598	Q61024	27053	Asns
1599	Q8R1I1	66152	Uqcr10
1600	Q9JMG7	29877	Hdgfl3
1601	P70699	14387	Gaa
1602	Q9JMK2	27373	Csnk1e
1603	Q61029	21917	Tmpo
1604	P61222	24015	Abce1
1605	Q8K2K6	15463	Agfg1
1606	P12815	18570	Pdcd6
1607	Q9CR57	67115	Rpl14
1608	O35621	29858	Pmm1
1609	Q64152	218490	Btf3
1610	Q4VAE3	74868	Tmem65
1611	P47199	12972	Cryz
1612	Q8BG95	329251	Ppp1r12b
1613	Q9R0Q7	56351	Ptges3
1614	Q6A4J8	252870	Usp7
1615	Q6VNS1	18213	Ntrk3
1616	Q6NS60	330369	Fbxo41
1617	O88998	56177	Olfm1
1618	P62075	30055	Timm13
1619	Q8C0L0	52837	Tmx4
1620	Q9QZE5	54161	Copg1
1621	Q99NB8	94232	Ubqln4
1622	P41216	14081	Acsl1
1623	Q9CQ62	67460	Decr1
1624	Q9Z2W1	59041	Stk25
1625	Q9D1X0	78688	Nol3
1626	Q6PDI5	230249	Ecpas
1627	P60521	93739	Gabarapl2
1628	Q9CZN7	108037	Shmt2
1629	O35405	18807	Pld3
1630	Q80TV8	76707	Clasp1
1631	P63276	20068	Rps17
1632	Q8BML9	97541	Qars1
1633	Q9D023	70456	Mpc2
1634	Q9D1C8	66914	Vps28
1635	Q91Z53	76238	Grhpr
1636	Q3UHB1	103466	Nt5dc3
1637	Q7TQH0	233871	Atxn2l
1638	Q9JMH6	50493	Txnrd1
1639	P50153	14706	Gng4
1640	P84104	20383	Srsf3
1641	Q8CFI0	83814	Nedd4l
1642	Q9EP69	83493	Sacm1l
1643	Q9CQV6	67443	Map1lc3b
1644	Q6P4T2	320632	Snrnp200
1645	Q8BK63	93687	Csnk1a1
1646	Q3TY60	76156	Fam131b
1647	Q8BIW1	229589	Prune1
1648	Q9JJU8	56726	Sh3bgrl
1649	Q8K1Z0	67914	Coq9
1650	Q8CHT0	212647	Aldh4a1
1651	Q8BJH1	67306	Zc2hc1a
1652	Q80U40	231760	Rimbp2
1653	Q6ZWU9	57294	Rps27
1654	Q9DB72	72014	Btbd17
1655	Q9QXT0	56530	Cnpy2
1656	P52760	15473	Rida
1657	Q6ZQ82	71302	Arhgap26
1658	Q68ED2	108073	Grm7
1659	Q9CQC6	66882	Bzw1
1660	P34152	14083	Ptk2
1661	Q8K394	224860	Plcl2
1662	P63073	13684	Eif4e
1663	Q8VEK0	69981	Tmem30a
1664	Q60673	19275	Ptprn
1665	Q9DCJ1	56716	Mlst8
1666	O08807	53381	Prdx4
1667	O88532	22763	Zfr
1668	Q9CQC9	66397	Sar1b
1669	O88545	26893	Cops6
1670	Q3TIR3	101489	Ric8a
1671	Q920P5	229949	Ak5
1672	Q9DAR7	69305	Dcps
1673	Q9WUT3	20112	Rps6ka2
1674	Q9CWM4	67199	Pfdn1
1675	A2AJI0	245877	Map7d1
1676	Q8BTZ7	331026	Gmppb
1677	Q3THS6	232087	Mat2a
1678	P47941	12929	Crkl
1679	Q9ERB0	67474	Snap29
1680	Q60714	26457	Slc27a1
1681	Q69Z98	75770	Brsk2
1682	Q9DB41	71803	Slc25a18
1683	O08915	11632	Aip
1684	O35286	13204	Dhx15
1685	Q8BUK6	320191	Hook3
1686	Q8VBW6	234664	Nae1
1687	Q9EPL2	65945	Clstn1
1688	Q8BP67	68193	Rpl24
1689	Q9WU28	56612	Pfdn5
1690	Q9CQF3	68219	Nudt21
1691	D3YXJ0	380921	Dgkh
1692	P63080	14402	Gabrb3
1693	P24529	21823	Th
1694	Q9JJI8	67671	Rpl38
1695	Q9DAK9	75454	Phpt1
1696	Q8BHL5	140579	Elmo2
1697	Q8C7M3	94090	Trim9
1698	Q8VED9	216551	Lgalsl
1699	A2A699	217219	Fam171a2
1700	P70195	19177	Psmb7
1701	Q80Y14	73046	Glrx5
1702	P35585	11767	Ap1m1
1703	O88507	12804	Cntfr
1704	Q64516	14933	Gk
1705	Q6PCP5	75734	Mff
1706	O55013	27096	Trappc3
1707	Q9D5V5	75717	Cul5
1708	Q07813	12028	Bax
1709	P62869	67673	Elob
1710	Q9JL62	56356	Gltp
1711	Q8QZV4	57740	Stk32c
1712	Q9CR26	66201	Vta1
1713	Q8R105	107305	Vps37c
1714	P11087	12842	Col1a1
1715	Q91WK2	68135	Eif3h
1716	Q3TWW8	67996	Srsf6
1717	Q9WUD1	56424	Stub1
1718	P60824	12696	Cirbp
1719	O35963	19338	Rab33b
1720	Q9CQM9	30926	Glrx3
1721	O09111	104130	Ndufb11
1722	P58389	110854	Ptpa
1723	Q9Z1Q5	114584	Clic1
1724	Q9JKN6	664883	Nova1
1725	Q61831	26414	Mapk10
1726	Q9WVA2	30058	Timm8a1
1727	O08919	18223	Numbl
1728	P38060	15356	Hmgcl
1729	P35282	216344	Rab21
1730	Q3UHD6	76742	Snx27
1731	O88533	13195	Ddc
1732	Q9D358	11431	Acp1
1733	Q3UGR5	76987	Hdhd2
1734	Q99LT0	66310	Dpy30
1735	O70172	18718	Pip4k2a
1736	Q5SSM3	216831	Arhgap44
1737	P35235	19247	Ptpn11
1738	Q8VCW8	264895	Acsf2
1739	A2ASI5	20269	Scn3a
1740	Q8BL86	72852	Mblac2
1741	P62311	67678	Lsm3
1742	Q6PA06	56298	Atl2
1743	P97825	15374	Jpt1
1744	Q922Q1	67247	Mtarc2
1745	P40336	30930	Vps26a
1746	O89023	12751	Tpp1
1747	Q6NVE8	72404	Wdr44
1748	Q9DCR2	11777	Ap3s1
1749	Q91YE6	226432	Ipo9
1750	Q9DBR7	17931	Ppp1r12a
1751	Q99PV0	192159	Prpf8
1752	Q9WV18	54393	Gabbr1
1753	Q99KX1	30853	Mlf2
1754	Q80TL1	210044	Adcy2
1755	Q8BI08	105853	Mal2
1756	Q9JLT4	26462	Txnrd2
1757	Q9JIX8	56215	Acin1
1758	Q5U3K5	227624	Rabl6
1759	Q91WM1	20744	Strbp
1760	Q8BPQ7	52850	Sgsm1
1761	Q6ZWR4	72930	Ppp2r2b
1762	Q9CYI4	66978	Luc7l
1763	P32067	20823	Ssb
1764	Q922E4	68671	Pcyt2
1765	Q99M71	105298	Epdr1
1766	Q91VW3	73723	Sh3bgrl3
1767	P54869	15360	Hmgcs2
1768	Q91Z38	66827	Ttc1
1769	Q8BSY0	65973	Asph
1770	P62858	54127	Rps28
1771	Q68FH0	227937	Pkp4
1772	O08989	17532	Mras
1773	Q8CHG7	76089	Rapgef2
1774	B0F2B4	100113365	Nlgn4l
1775	Q8CCS6	54196	Pabpn1
1776	A2ALU4	110380	Shroom2
1777	Q6ZQI3	109154	Mlec
1778	Q5U458	230935	Dnajc11
1779	Q80VD1	68215	Fam98b
1780	Q9WVR4	23879	Fxr2
1781	Q8R191	20974	Syngr3
1782	P62331	11845	Arf6
1783	P13707	14555	Gpd1
1784	Q61425	15107	Hadh
1785	Q8C754	224705	Vps52
1786	P26369	22185	U2af2
1787	Q9D4C9	74438	Clvs1
1788	Q6PAK3	381813	Prmt8
1789	P62743	232910	Ap2s1
1790	Q8VE70	56426	Pdcd10
1791	Q6RHR9	14924	Magi1
1792	P62852	75617	Rps25
1793	E9Q7X7	18190	Nrxn2
1794	Q9WUB4	22428	Dctn6
1795	Q8CH72	69807	Trim32
1796	P41105	19943	Rpl28
1797	Q9CQZ1	68196	Hsbp1
1798	O35969	14431	Gamt
1799	Q9CQE5	67865	Rgs10
1800	Q80U23	241727	Snph
1801	Q11136	18624	Pepd
1802	Q9EQP2	98878	Ehd4
1803	P84244	15078	H3-3a
1804	P56135	57423	Atp5mf
1805	O88746	21968	Tom1
1806	Q9QWY8	13196	Asap1
1807	O88951	22342	Lin7b
1808	P67984	19934	Rpl22
1809	P62245	267019	Rps15a
1810	Q9D0W5	68816	Ppil1
1811	Q9D6E4	73032	Ttc9b
1812	P62812	14394	Gabra1
1813	Q99KH8	223255	Stk24
1814	P63137	14401	Gabrb2
1815	Q91WK5	68133	Gcsh
1816	Q6P069	109552	Sri
1817	Q04690	18015	Nf1
1818	Q8C166	266692	Cpne1
1819	Q6PDG5	68094	Smarcc2
1820	Q9Z110	56454	Aldh18a1
1821	Q9QXL1	16565	Kif21b
1822	Q62443	18164	Nptx1
1823	P62717	76808	Rpl18a
1824	Q9CT10	71810	Ranbp3
1825	Q9D1K7	67326	1 SV=
1826	Q99JX4	98221	Eif3m
1827	P0C027	58242	Nudt10
1828	P60229	16341	Eif3e
1829	Q8BTG7	234593	Ndrg4
1830	O35639	11745	Anxa3
1831	P20060	15212	Hexb
1832	Q6P4S6	70661	Sik3
1833	O35326	20384	Srsf5
1834	Q9CXT8	73078	Pmpcb
1835	Q8VH51	170791	Rbm39
1836	P62996	20462	Tra2b
1837	Q9DC28	104318	Csnk1d
1838	P47802	17827	Mtx1
1839	Q99L04	52585	Dhrs1
1840	Q9Z127	20539	Slc7a5
1841	Q9DCB4	74100	Arpp21
1842	Q9CTY5	78506	Micu3
1843	O70378	18117	Emc8
1844	P61967	11769	Ap1s1
1845	Q8C8N2	320271	Scai
1846	Q64012	19383	Raly
1847	Q9JLN9	56717	Mtor
1848	Q6PEB6	19070	Mob4
1849	P28659	13046	Celf1
1850	Q8BGN8	72003	Synpr
1851	P62077	30057	Timm8b
1852	P53395	13171	Dbt
1853	Q6NS52	217480	Dgkb
1854	Q99K46	236733	Usp11
1855	Q8BFP9	228026	Pdk1
1856	Q03157	11803	Aplp1
1857	Q9CQZ6	66495	Ndufb3
1858	Q5F2E8	216965	Taok1
1859	Q8R550	58194	Sh3kbp1
1860	P35288	19335	Rab23
1861	P56375	75572	Acyp2
1862	Q6ZWV7	66489	Rpl35
1863	P57759	67397	Erp29
1864	Q99KN9	216705	Clint1
1865	Q3V3R1	270685	Mthfd1l
1866	Q80T41	242425	Gabbr2
1867	Q9WUM3	23789	Coro1b
1868	Q6IR34	67839	Gpsm1
1869	P19324	12406	Serpinh1
1870	Q14BB9	208158	Map6d1
1871	Q9WTX6	26965	Cul1
1872	P63046	29859	Sult4a1
1873	Q62189	53607	Snrpa
1874	P48024	20918	Eif1
1875	O09167	19933	Rpl21
1876	Q9WTP6	11637	Ak2
1877	Q8BFU3	235315	Rnf214
1878	O55100	20972	Syngr1
1879	Q99KP3	68631	Cryl1
1880	Q99LI8	15239	Hgs
1881	Q7TQ95	69605	Lnpk
1882	Q9JJ43	268859	Rbfox1
1883	Q7TT37	230233	Elp1
1884	O88910	13384	Mpp3
1885	Q99MR6	83701	Srrt
1886	P59999	68089	Arpc4
1887	P83917	12412	Cbx1
1888	Q8BGB7	67870	Enoph1
1889	Q569Z6	230753	Thrap3
1890	P11031	20024	Sub1
1891	Q8K4R4	71795	Pitpnc1
1892	P97822	66471	Anp32e
1893	Q3UDE2	223723	Ttll12
1894	Q8VDK1	27045	Nit1
1895	Q8R3S6	69940	Exoc1
1896	Q99JB2	66592	Stoml2
1897	P41242	17179	Matk
1898	Q9Z2Y8	114863	Plpbp
1899	P62878	56438	Rbx1
1900	Q9WV96	14356	Timm10b
1901	Q5DTT2	73728	Psd
1902	Q9JII5	70248	Dazap1
1903	Q3UV70	381511	Pdp1
1904	P56387	67117	Dynlt3
1905	Q9CXI5	74840	Manf
1906	P70297	20844	Stam
1907	Q9CPU4	66447	Mgst3
1908	Q9R226	13992	Khdrbs3
1909	Q922D4	52036	Ppp6r3
1910	A2ARS0	383787	Ankrd63
1911	Q8K4Z3	246703	Naxe
1912	Q9CR16	67738	Ppid
1913	P70362	22230	Ufd1
1914	O55017	12287	Cacna1b
1915	Q04750	21969	Top1
1916	O35841	11800	Api5
1917	Q8R146	235606	Apeh
1918	Q03173	13800	Enah
1919	Q9JHW2	52633	Nit2
1920	P61358	19942	Rpl27
1921	O09172	14630	Gclm
1922	Q61655	13680	Ddx19a
1923	Q9Z0V2	16508	Kcnd2
1924	Q64331	17920	Myo6
1925	Q8R1N4	209586	Nudcd3
1926	Q9JM14	50773	Nt5c
1927	Q9DCB1	94353	Hmgn3
1928	O89079	59042	Cope
1929	Q8JZK9	208715	Hmgcs1
1930	Q91YM2	232906	Arhgap35
1931	Q8C522	71946	Endod1
1932	Q3UJB9	234699	Edc4
1933	Q8K274	238024	Fn3krp
1934	Q9D5T0	67979	Atad1
1935	O08688	12337	Capn5
1936	Q8BRF7	76983	Scfd1
1937	Q80Y17	16897	Llgl1
1938	Q923D2	233016	Blvrb
1939	Q02819	18220	Nucb1
1940	Q8BGN3	320981	Enpp6
1941	P16460	11898	Ass1
1942	P00397	17708	Mtco1
1943	Q52KI8	51796	Srrm1
1944	Q91W39	228869	Ncoa5
1945	Q6P2B1	320938	Tnpo3
1946	Q62376	20637	Snrnp70
1947	Q9DBZ5	73830	Eif3k
1948	Q9JK23	56088	Psmg1
1949	P10639	22166	Txn
1950	O35449	260297	Prrt1
1951	P35283	19328	Rab12
1952	P97390	22365	Vps45
1953	Q6PGE7	240332	Slc6a7
1954	Q922Y1	225896	Ubxn1
1955	Q80TQ2	74256	Cyld
1956	Q8R0S4	12298	Cacnb4
1957	Q9CYR6	109785	Pgm3
1958	Q9QZ08	56174	Nagk
1959	Q9CX00	71955	Ist1
1960	Q8K341	73242	Atat1
1961	Q8CGA0	68606	Ppm1f
1962	Q80UJ7	226407	Rab3gap1
1963	Q6PD28	225849	Ppp2r5b
1964	Q3UHB8	380768	Ccdc177
1965	Q9DCB8	74316	Isca2
1966	Q8VEL9	140743	Rem2
1967	Q3UV17	77055	Krt76
1968	O35343	16649	Kpna4
1969	P0C192	272381	Lrrc4b
1970	Q8CIG8	27374	Prmt5
1971	Q8VHY0	121021	Cspg4
1972	Q8VCD6	225362	Reep2
1973	P62500	21807	Tsc22d1
1974	Q6P9S0	244654	Mtss2
1975	Q99J08	67815	Sec14l2
1976	Q99M28	19826	Rnps1
1977	O54781	20817	Srpk2
1978	O70305	20239	Atxn2
1979	P54285	12297	Cacnb3
1980	P28867	18753	Prkcd
1981	Q6IFX2	68239	Krt42
1982	O55222	16202	Ilk
1983	P36993	19043	Ppm1b
1984	Q9CPW0	66797	Cntnap2
1985	P09602	15331	Hmgn2
1986	Q6X893	100434	Slc44a1
1987	Q78JW9	28018	Ubfd1
1988	P70677	12367	Casp3
1989	P32848	19293	Pvalb
1990	Q9WTU6	26420	Mapk9
1991	Q6PB44	104831	Ptpn23
1992	Q8BW75	109731	Maob
1993	Q9JHR7	15925	Ide
1994	Q8K215	380840	Lyrm4
1995	Q8CI71	73288	Vps50
1996	Q8K010	75475	Oplah
1997	Q91VF2	140483	Hnmt
1998	P24288	12035	Bcat1
[truncated: 914 more rows]

## Sheet: q<0.01
Index	Uniprot	Gene ID	Symbol
11	Q7TMM9	22151	Tubb2a		Legend
15	Q8VDN2	11928	Atp1a1
21	P60710	11461	Actb		Columns
31	P11499	15516	Hsp90ab1		Index: Position in the full table
32	Q62188	22240	Dpysl3		Uniprot: Accession ID https://www.uniprot.org
36	Q9R0K7	11941	Atp2b2		Gene ID: Gene Identifier https://www.ncbi.nlm.nih.gov
45	P12960	12805	Cntn1		Symbol: Gene Symbol https://www.ncbi.nlm.nih.gov
49	Q7TPR4	109711	Actn1
50	Q9EQF6	65254	Dpysl5		Tables
52	P08553	18040	Nefm		All: Molecules used for proteome analysis
64	P19096	14104	Fasn		q<0.01: Molecules with an q-value<0.01 from proteome analysis
66	Q6Q477	381290	Atp2b4		Intersection: Molecules from intersection of proteomic and RNAseq data
68	O55143	11938	Atp2a2
70	Q9WV92	13823	Epb41l3
71	O35098	26757	Dpysl4
78	Q64332	20965	Syn2
87	P20152	22352	Vim
113	Q3UNH4	26913	Gprin1
117	Q9Z2H5	13821	Epb41l1
130	P46660	226180	Ina
135	P63318	18752	Prkcg
139	P16330	12799	Cnp
142	Q9R111	14544	Gda
166	Q61699	15505	Hsph1
171	P08551	18039	Nefl
175	P14211	12317	Calr
189	P30275	12716	Ckmt1
295	P97797	19261	Sirpa
298	Q8VDQ8	64383	Sirt2
330	P51881	11740	Slc25a5
336	Q05920	18563	Pc
340	P63085	26413	Mapk1
352	Q60625	15898	Icam5
357	P19246	380684	Nefh
381	P10649	14862	Gstm1
389	Q8BLQ9	239857	Cadm2
406	O54983	12971	Crym
418	P13020	227753	Gsn
454	O08917	14251	Flot1
468	P08226	11816	Apoe
496	Q63844	26417	Mapk3
561	P63054	18546	Pcp4
565	P14231	11932	Atp1b2
618	P09405	17975	Ncl
656	O88343	54403	Slc4a4
674	O35954	18739	Pitpnm1
689	Q9Z268	19415	Rasal1
742	P20917	17136	Mag
825	Q80YN3	76960	Bcas1
919	Q9D164	59095	Fxyd6
937	Q80UG5	53860	Septin9
985	Q8CA95	23984	Pde10a
994	P00493	15452	Hprt1
1091	P60202	18823	Plp1
1150	P56391	110323	Cox6b1
1323	Q61885	17441	Mog
1428	Q00915	19659	Rbp1
1544	O54901	17470	Cd200
1571	Q61205	18476	Pafah1b3
1710	Q9JL62	56356	Gltp
1831	P20060	15212	Hexb
1840	Q9Z127	20539	Slc7a5
1929	Q8JZK9	208715	Hmgcs1
1940	Q8BGN3	320981	Enpp6
1989	P32848	19293	Pvalb
2458	Q922J6	70747	Tspan2
2814	P09240	12424	Cck

## Sheet: Intersection
Index	Uniprot	Gene ID	Symbol
8	Q6PIE5	98660	Atp1a2		Legend
14	P68372	227613	Tubb4b
19	P63017	15481	Hspa8		Columns
23	P68369	22142	Tuba1a		Index: Position in the full table
24	Q9D6F9	22153	Tubb4a		Uniprot: Accession ID https://www.uniprot.org
25	Q9ERD7	22152	Tubb3		Gene ID: Gene Identifier https://www.ncbi.nlm.nih.gov
28	P06837	14432	Gap43		Symbol: Gene Symbol https://www.ncbi.nlm.nih.gov
29	P68368	22145	Tuba4a
30	G5E829	67972	Atp2b1		Tables
35	Q99KI0	11429	Aco2		All: Molecules used for proteome analysis
36	Q9R0K7	11941	Atp2b2		q<0.01: Molecules with an q-value<0.01 from proteome analysis
38	Q9QXS1	18810	Plec		Intersection: Molecules from intersection of proteomic and RNAseq data
40	Q8VDD5	17886	Myh9
41	P07901	15519	Hsp90aa1
43	P17182	13806	Eno1
49	Q7TPR4	109711	Actn1
50	Q9EQF6	65254	Dpysl5
52	P08553	18040	Nefm
58	Q04447	12709	Ckb
63	Q9JJZ2	53857	Tuba8
66	Q6Q477	381290	Atp2b4
68	O55143	11938	Atp2a2
69	Q80TJ1	27062	Cadps
71	O35098	26757	Dpysl4
73	P38647	15526	Hspa9
74	Q61316	15525	Hspa4
75	P60879	20614	Snap25
87	P20152	22352	Vim
96	P05202	14719	Got2
97	Q99P72	68585	Rtn4
100	D3YVF0	238276	Akap5
103	Q9QXS6	56320	Dbn1
105	Q60864	20867	Stip1
110	P09411	18655	Pgk1
113	Q3UNH4	26913	Gprin1
116	Q60597	18293	Ogdh
121	Q9Z1B3	18795	Plcb1
122	Q9ES97	20168	Rtn3
125	P27773	14827	Pdia3
130	P46660	226180	Ina
137	Q9WUA3	56421	Pfkp
139	P16330	12799	Cnp
141	P68254	22630	Ywhaq
142	Q9R111	14544	Gda
146	P06151	16828	Ldha
147	P15105	14645	Glul
151	Q9JLM8	13175	Dclk1
152	Q3UHL1	235604	Camkv
155	Q9QYC0	11518	Add1
160	Q9Z0E0	26562	Ncdn
162	Q61553	14086	Fscn1
163	Q4KMM3	170719	Oxr1
171	P08551	18039	Nefl
176	Q9D051	68263	Pdhb
177	P48962	11739	Slc25a4
179	P0DP27	12313	Calm2
180	P68510	22629	Ywhah
181	Q91V92	104112	Acly
185	P10126	13627	Eef1a1
187	Q9JI91	11472	Actn2
191	P10637	17762	Mapt
192	Q9WTT4	66237	Atp6v1g2
193	Q9CZ13	22273	Uqcrc1
198	Q9D0K2	67041	Oxct1
201	Q9JKC6	57754	Cend1
206	Q8VEK3	51810	Hnrnpu
207	P47708	19894	Rph3a
209	Q810U3	269116	Nfasc
211	P80318	12462	Cct3
214	P58771	22003	Tpm1
216	Q8BH59	78830	Slc25a12
220	Q9D6R2	67834	Idh3a
221	Q02248	12387	Ctnnb1
225	Q91WD5	226646	Ndufs2
226	Q9QXY6	57440	Ehd3
227	P26645	17118	Marcks
228	P16125	16832	Ldhb
234	P14094	11931	Atp1b1
235	O55042	20617	Snca
237	G5E8K5	11735	Ank3
243	P02088	15129	Hbb-b1
244	Q91V12	70025	Acot7
247	P48678	16905	Lmna
248	Q9JMH9	360013	Myo18a
251	P29341	18458	Pabpc1
252	P56564	20512	Slc1a3
257	Q922S4	207728	Pde2a
258	P14152	17449	Mdh1
262	O88844	15926	Idh1
264	O08749	13382	Dld
270	P80316	12465	Cct5
287	P35486	18597	Pdha1
289	Q91V14	57138	Slc12a5
290	O08539	30948	Bin1
295	P97797	19261	Sirpa
298	Q8VDQ8	64383	Sirt2
299	P05201	14718	Got1
301	Q80SW1	229709	Ahcyl1
305	Q8BTM8	192176	Flna
309	P50518	11973	Atp6v1e1
310	P11627	16728	L1cam
312	O55106	268980	Strn
313	Q80YX1	21923	Tnc
319	P08752	14678	Gnai2
326	Q64727	22330	Vcl
330	P51881	11740	Slc25a5
331	Q60875	16800	Arhgef2
333	P48453	19056	Ppp3cb
334	Q9Z2Y3	26556	Homer1
338	P35564	12330	Canx
348	Q60829	19049	Ppp1r1b
349	Q9D855	67530	Uqcrb
352	Q60625	15898	Icam5
353	O89053	12721	Coro1a
354	O88643	18479	Pak1
355	Q61490	11658	Alcam
357	P19246	380684	Nefh
358	P84075	15444	Hpca
361	Q9Z0P4	18483	Palm
367	P31938	26395	Map2k1
371	Q60598	13043	Cttn
372	Q6P9K8	268932	Caskin1
375	Q60668	11991	Hnrnpd
380	Q9CZC8	69938	Scrn1
381	P10649	14862	Gstm1
387	Q9WV34	50997	Mpp2
389	Q8BLQ9	239857	Cadm2
396	P04370	17196	Mbp
398	P52503	407785	Ndufs6
401	Q8BWT1	52538	Acaa2
405	Q99PJ0	235106	Ntm
406	O54983	12971	Crym
407	Q60737	12995	Csnk2a1
415	Q8CCT4	331532	Tceal5
427	Q9QYG0	29811	Ndrg2
429	Q64487	19266	Ptprd
430	P26041	17698	Msn
434	Q8BHN3	14376	Ganab
436	P01831	21838	Thy1
437	P97300	20320	Nptn
440	Q9CZU6	12974	Cs
441	P54071	269951	Idh2
445	Q99PU5	94180	Acsbg1
453	P53810	18738	Pitpna
455	Q9Z1N5	53817	Ddx39b
462	Q8BLK3	268890	Lsamp
465	Q9Z140	12891	Cpne6
467	Q3UM45	66385	Ppp1r7
468	P08226	11816	Apoe
469	Q9D2G2	78920	Dlst
470	Q99N28	94332	Cadm3
485	Q8R366	140559	Igsf8
487	Q80Z24	320840	Negr1
489	P26040	22350	Ezr
490	P63024	22319	Vamp3
491	P63040	12889	Cplx1
496	Q63844	26417	Mapk3
503	Q61792	16796	Lasp1
504	Q91WC3	216739	Acsl6
519	P35279	19346	Rab6a
520	Q9D394	52822	Rufy3
525	P60487	57028	Pdxp
530	Q61753	236539	Phgdh
537	Q0VGU4	381677	Vgf
539	P62196	19184	Psmc5
541	Q00493	12876	Cpe
542	Q9WUM5	56451	Suclg1
543	P26883	14225	Fkbp1a
548	P48320	14417	Gad2
549	Q8BVI4	110391	Qdpr
552	P67778	18673	Phb
555	P70441	26941	Slc9a3r1
556	Q9Z2I9	20916	Sucla2
561	P63054	18546	Pcp4
562	Q8R317	56085	Ubqln1
565	P14231	11932	Atp1b2
569	Q9Z0H4	14007	Celf2
572	P24549	11668	Aldh1a1
579	Q99LC3	67273	Ndufa10
581	Q9WVK4	13660	Ehd1
583	Q80TL0	320472	Ppm1e
587	Q9CRB9	66075	Chchd3
588	Q9R1Q8	56370	Tagln3
596	Q9D6J6	72900	Ndufv2
603	Q8R0S2	232227	Iqsec1
605	Q63810	19058	Ppp3r1
606	P16054	18754	Prkce
611	Q8BGZ1	170638	Hpcal4
616	B9EJA2	30785	Cttnbp2
617	Q60676	19060	Ppp5c
620	Q99K85	107272	Psat1
621	Q9QYB5	27360	Add3
622	Q93092	21351	Taldo1
626	Q6IRU5	74325	Cltb
636	Q9CR68	66694	Uqcrfs1
638	Q62318	21849	Trim28
656	O88343	54403	Slc4a4
663	P46097	20980	Syt2
665	P99029	54683	Prdx5
666	Q9WUB3	19309	Pygm
678	P12658	12307	Calb1
683	P48774	14866	Gstm5
704	P32037	20527	Slc2a3
706	Q8VCT3	215615	Rnpep
711	P70663	13602	Sparcl1
730	Q9CQJ8	66218	Ndufb9
735	Q9Z1X4	16201	Ilf3
738	Q8K0S0	105653	Phyhip
741	Q8BSS9	327814	Ppfia2
742	P20917	17136	Mag
747	P11404	14077	Fabp3
749	O88448	16594	Klc2
751	Q62059	13003	Vcan
754	Q8C419	241263	Gpr158
761	P62192	19179	Psmc1
762	O35381	11737	Anp32a
764	Q3UVX5	108071	Grm5
765	O08638	17880	Myh11
770	O55091	16210	Impact
775	Q9WTR5	12554	Cdh13
779	Q8R5H6	83767	Wasf1
780	Q9JM52	50932	Mink1
782	P62334	67089	Psmc6
783	Q9Z0P5	23999	Twf2
790	Q9EPU0	19704	Upf1
792	Q8BGT8	70911	Phyhipl
797	Q06890	12759	Clu
799	Q9QUR7	23988	Pin1
802	P28798	14824	Grn
809	Q80X80	71764	C2cd2l
815	Q9JKK7	50876	Tmod2
825	Q80YN3	76960	Bcas1
830	Q03517	20254	Scg2
831	Q9QYF9	29812	Ndrg3
838	P12787	12858	Cox5a
843	Q640R3	72927	Hepacam
845	Q9QYS2	108069	Grm3
846	P70232	12661	Chl1
855	P29387	14696	Gnb4
859	Q99KB8	14651	Hagh
868	Q8BL66	216238	Eea1
869	Q921H8	113868	Acaa1a
876	Q9CPQ1	12864	Cox6c
890	P63037	15502	Dnaja1
909	Q9CRB6	67971	Tppp3
910	P62071	66922	Rras2
913	Q9QZ06	54473	Tollip
915	Q924M7	110119	Mpi
919	Q9D164	59095	Fxyd6
920	Q8R3V5	227700	Sh3glb2
922	Q9D0M3	66445	Cyc1
925	P25444	16898	Rps2
930	O70250	56012	Pgam2
941	P70429	14026	Evl
948	Q8R5M8	54725	Cadm1
954	Q9JHI5	56357	Ivd
958	Q9DCN2	109754	Cyb5r3
961	Q9QVP9	19229	Ptk2b
966	Q9R0P3	13885	Esd
970	Q99LD8	51793	Ddah2
971	Q9Z0S1	23827	Bpnt1
973	Q99J99	246221	Mpst
976	Q62442	22317	Vamp1
980	O54991	53321	Cntnap1
982	Q7TQD2	72948	Tppp
985	Q8CA95	23984	Pde10a
986	Q9CR51	66290	Atp6v1g1
987	Q99L13	58875	Hibadh
992	Q9CXZ1	17993	Ndufs4
993	Q9CZ30	67059	Ola1
995	P97792	13052	Cxadr
1002	Q3TEA8	15441	Hp1bp3
1003	P23818	14799	Gria1
1005	Q8R016	104184	Blmh
1006	P97315	13007	Csrp1
1007	Q9WV80	56440	Snx1
1010	P62897	13063	Cycs
1013	Q9QUP5	12950	Hapln1
1019	Q9DCT8	68337	Crip2
1024	P10605	13030	Ctsb
1036	P35762	12520	Cd81
1040	P62746	11852	Rhob
1044	Q6W8Q3	66425	Pcp4l1
1046	Q9D6J5	67264	Ndufb8
1051	Q9D7X3	72349	Dusp3
1052	O35215	13202	Ddt
1061	P48036	11747	Anxa5
1069	Q9DAS9	14701	Gng12
1074	O55022	53328	Pgrmc1
1076	Q8VE33	228858	Gdap1l1
1079	Q71M36	29873	Cspg5
1081	P35293	19330	Rab18
1085	P97371	19186	Psme1
1086	Q6ZWX6	13665	Eif2s1
1088	Q8BLE7	140919	Slc17a6
1091	P60202	18823	Plp1
1092	Q99K51	102866	Pls3
1094	Q7TMF3	66414	Ndufa12
1100	Q9DC07	74103	Nebl
1101	Q8JZW4	240058	Cpne5
1102	P26231	12385	Ctnna1
1104	Q9CZT8	69908	Rab3b
1106	Q8BK64	217737	Ahsa1
1107	Q99NE5	116837	Rims1
1110	P02468	226519	Lamc1
1115	Q8BWS5	243385	Gprin3
1123	Q69ZK9	216856	Nlgn2
1126	Q9CYZ2	66314	Tpd52l2
1130	Q9CQH3	66046	Ndufb5
1133	P49722	19166	Psma2
1139	P49615	12568	Cdk5
1145	P63248	18767	Pkia
1150	P56391	110323	Cox6b1
1153	Q9CPP6	68202	Ndufa5
1154	Q9CQR4	66834	Acot13
1157	Q9D2M8	70620	Ube2v2
1160	Q99JR1	14057	Sfxn1
1163	P31650	243616	Slc6a11
1166	Q9R0N5	53420	Syt5
1172	P07356	12306	Anxa2
1178	P30416	14228	Fkbp4
1180	Q9JJY3	58994	Smpd3
1187	Q9R1V6	11496	Adam22
1189	Q9CQI6	72042	Cotl1
1192	Q9JLB0	56524	Mpp6
1207	Q06138	12283	Cab39
1212	Q80YA9	245684	Cnksr2
1213	P99028	66576	Uqcrh
1219	O08579	13726	Emd
1220	Q8BIZ1	77531	Anks1b
1224	P05480	20779	Src
1226	Q9CQ54	68197	Ndufc2
1233	Q812A2	259302	Srgap3
1234	Q8K354	109857	Cbr3
1236	Q920E5	110196	Fdps
1239	Q61292	16779	Lamb2
1240	Q7M6Y3	233489	Picalm
1248	P61202	12848	Cops2
1249	Q8C996	72160	Tmem163
1251	Q9WVK8	13116	Cyp46a1
1256	P62482	16498	Kcnab2
1258	P42125	13177	Eci1
1267	P60761	64011	Nrgn
1277	Q9Z0Y1	53598	Dctn3
1280	Q3UUG6	224617	Tbc1d24
1286	Q62433	17988	Ndrg1
1287	Q62093	20382	Srsf2
1288	Q61701	15572	Elavl4
1296	Q9QYJ0	56445	Dnaja2
1300	P56212	59046	Arpp19
1307	Q9QZ88	56433	Vps29
1320	P02535	16661	Krt10
1323	Q61885	17441	Mog
1331	Q61137	11899	Astn1
1333	P04104	16678	Krt1
1341	O35685	18221	Nudc
1343	Q99KV1	67838	Dnajb11
1346	Q5FWK3	228359	Arhgap1
1358	Q9CQW2	67166	Arl8b
1364	Q9QYB1	29876	Clic4
1365	P43024	12861	Cox6a1
1377	P55012	20496	Slc12a2
1381	Q99KE1	107029	Me2
1383	Q5SVL6	380711	Rap1gap2
1384	Q9D1Q6	76299	Erp44
1385	P97355	20603	Sms
1391	Q61290	12290	Cacna1e
1400	Q99LB6	108645	Mat2b
1404	P47791	14782	Gsr
1407	Q99JP7	207182	Ggt7
1413	P56695	22393	Wfs1
1418	B1AZP2	228836	Dlgap4
1420	Q56A07	72821	Scn2b
1428	Q00915	19659	Rbp1
1435	Q9DCH4	66085	Eif3f
1436	E9Q401	20191	Ryr2
1449	Q8JZU2	13358	Slc25a1
1451	P48771	12866	Cox7a2
1456	P62627	67068	Dynlrb1
1460	P55264	11534	Adk
1464	Q8BNY6	14299	Ncs1
1465	Q62425	17992	Ndufa4
1468	O09131	14873	Gsto1
1475	Q9WUC3	23934	Ly6h
1478	Q6PHS9	56808	Cacna2d2
1482	Q8VCM8	103425	Ncln
1487	Q8BMF3	109264	Me3
1491	P84096	56212	Rhog
1496	O35874	55963	Slc1a4
1498	Q9DC16	67458	Ergic1
1502	Q9R1V7	23792	Adam23
1509	Q9DD18	66044	Dtd1
1518	O08529	12334	Capn2
1526	Q63912	18377	Omg
1529	Q62448	13690	Eif4g2
1533	Q80WJ7	67154	Mtdh
1539	Q6GQS1	66972	Slc25a23
1545	Q8BG51	59040	Rhot1
1549	Q9QUH0	93692	Glrx
1550	O88809	13193	Dcx
1552	Q9WVE8	23970	Pacsin2
1555	Q3UHC7	69601	Dab2ip
1566	Q8BMG7	98732	Rab3gap2
1568	Q91VE0	26569	Slc27a4
1569	Q64213	22668	Sf1
1570	Q6PFD5	242667	Dlgap3
1574	Q8BLF1	320024	Nceh1
1581	P80560	19276	Ptprn2
1591	Q8C878	22200	Uba3
1594	Q91XL9	64291	Osbpl1a
1599	Q8R1I1	66152	Uqcr10
1601	P70699	14387	Gaa
1610	Q4VAE3	74868	Tmem65
1613	Q9R0Q7	56351	Ptges3
1621	Q99NB8	94232	Ubqln4
1629	O35405	18807	Pld3
1630	Q80TV8	76707	Clasp1
1633	Q9D023	70456	Mpc2
1636	Q3UHB1	103466	Nt5dc3
1638	Q9JMH6	50493	Txnrd1
1642	Q9EP69	83493	Sacm1l
1643	Q9CQV6	67443	Map1lc3b
1649	Q8K1Z0	67914	Coq9
1659	Q9CQC6	66882	Bzw1
1660	P34152	14083	Ptk2
1664	Q60673	19275	Ptprn
1669	O88545	26893	Cops6
1673	Q9WUT3	20112	Rps6ka2
1677	Q3THS6	232087	Mat2a
1680	Q60714	26457	Slc27a1
1682	Q9DB41	71803	Slc25a18
1684	O35286	13204	Dhx15
1689	Q9WU28	56612	Pfdn5
1696	Q8BHL5	140579	Elmo2
1697	Q8C7M3	94090	Trim9
1698	Q8VED9	216551	Lgalsl
1699	A2A699	217219	Fam171a2
1703	O88507	12804	Cntfr
1705	Q6PCP5	75734	Mff
1718	P60824	12696	Cirbp
1721	O09111	104130	Ndufb11
1723	Q9Z1Q5	114584	Clic1
1724	Q9JKN6	664883	Nova1
1733	Q3UGR5	76987	Hdhd2
1735	O70172	18718	Pip4k2a
1736	Q5SSM3	216831	Arhgap44
1737	P35235	19247	Ptpn11
1740	Q8BL86	72852	Mblac2
1755	Q8BI08	105853	Mal2
1760	Q8BPQ7	52850	Sgsm1
1761	Q6ZWR4	72930	Ppp2r2b
1764	Q922E4	68671	Pcyt2
1765	Q99M71	105298	Epdr1
1767	P54869	15360	Hmgcs2
1771	Q68FH0	227937	Pkp4
1772	O08989	17532	Mras
1783	P13707	14555	Gpd1
1784	Q61425	15107	Hadh
1788	Q6PAK3	381813	Prmt8
1798	O35969	14431	Gamt
1799	Q9CQE5	67865	Rgs10
1800	Q80U23	241727	Snph
1801	Q11136	18624	Pepd
1806	Q9QWY8	13196	Asap1
1815	Q91WK5	68133	Gcsh
1816	Q6P069	109552	Sri
1821	Q9QXL1	16565	Kif21b
1826	Q99JX4	98221	Eif3m
1830	O35639	11745	Anxa3
1841	Q9DCB4	74100	Arpp21
1844	P61967	11769	Ap1s1
1850	Q8BGN8	72003	Synpr
1851	P62077	30057	Timm8b
1854	Q99K46	236733	Usp11
1861	P56375	75572	Acyp2
1866	Q80T41	242425	Gabbr2
1868	Q6IR34	67839	Gpsm1
1870	Q14BB9	208158	Map6d1
1872	P63046	29859	Sult4a1
1878	O55100	20972	Syngr1
1882	Q9JJ43	268859	Rbfox1
1891	Q8K4R4	71795	Pitpnc1
1901	Q5DTT2	73728	Psd
1903	Q3UV70	381511	Pdp1
1905	Q9CXI5	74840	Manf
1906	P70297	20844	Stam
1908	Q9R226	13992	Khdrbs3
1910	A2ARS0	383787	Ankrd63
1914	O55017	12287	Cacna1b
1929	Q8JZK9	208715	Hmgcs1
1931	Q8C522	71946	Endod1
1933	Q8K274	238024	Fn3krp
1935	O08688	12337	Capn5
1943	Q52KI8	51796	Srrm1
1950	O35449	260297	Prrt1
1953	Q6PGE7	240332	Slc6a7
1958	Q9QZ08	56174	Nagk
1959	Q9CX00	71955	Ist1
1961	Q8CGA0	68606	Ppm1f
1966	Q8VEL9	140743	Rem2
1969	P0C192	272381	Lrrc4b
1980	P28867	18753	Prkcd
1983	P36993	19043	Ppm1b
1984	Q9CPW0	66797	Cntnap2
1986	Q6X893	100434	Slc44a1
1989	P32848	19293	Pvalb
1994	Q8K215	380840	Lyrm4
1996	Q8K010	75475	Oplah
1998	P24288	12035	Bcat1
1999	P17809	20525	Slc2a1
2002	Q80TM9	64652	Nisch
2006	P29533	22329	Vcam1
2013	P50429	11881	Arsb
2016	Q60771	18417	Cldn11
2030	O55137	26897	Acot1
2036	P54763	13844	Ephb2
2039	Q8C078	207565	Camkk2
2040	Q3USB7	227120	Plcl1
2043	Q91W90	105245	Txndc5
2059	Q9D517	28169	Agpat3
2063	Q91VK4	64294	Itm2c
2064	Q9D710	66958	Tmx2
2068	Q9DAW9	71994	Cnn3
2070	Q3UMY5	78798	Eml4
2078	P37804	21345	Tagln
2083	Q922P8	98170	Tmem132a
2086	Q6ZQ18	668212	Efr3b
2091	Q9CZW4	74205	Acsl3
2094	A2AG50	78283	Map7d2
2097	Q8HW98	210094	Iglon5
2112	P11352	14775	Gpx1
2113	Q3UH93	67784	Plxnd1
2115	P97441	22784	Slc30a3
2120	Q8K3E5	52906	Ahi1
2127	P19253	22121	Rpl13a
2132	B1AXV0	230235	Frrs1l
2133	Q61165	20544	Slc9a1
2135	Q9WU79	19125	Prodh
2140	Q05186	19672	Rcn1
2143	O09114	19215	Ptgds
2149	Q3UJU9	67809	Rmdn3
2151	P42567	13858	Eps15
2152	Q8R5J9	65106	Arl6ip5
2153	Q8C052	270058	Map1s
2154	Q3UYG8	72899	Macrod2
2160	P45878	14227	Fkbp2
2163	Q9JL56	56209	Gde1
2166	Q61335	27061	Bcap31
2167	Q9DBL1	66885	Acadsb
2172	Q05BC3	68519	Eml1
2177	Q5HZI2	237397	C2cd4c
2188	Q6WQJ1	269060	Dagla
2192	Q9D6Y7	110265	Msra
2212	Q80X85	50529	Mrps7
2225	Q9Z2V5	15185	Hdac6
2228	Q9QYK9	93843	Pnck
2233	Q9CY27	106529	Tecr
2237	P55096	19299	Abcd3
2252	E9Q4P1	69368	Wdfy1
2254	Q9CR86	52502	Carhsp1
2256	Q8BG73	212531	Sh3bgrl2
2267	Q6ZQ73	67088	Cand2
2269	Q9Z0L0	21983	Tpbg
2276	P46735	17912	Myo1b
2287	Q9CR67	67878	Tmem33
2288	P55088	11829	Aqp4
2293	P11438	16783	Lamp1
2294	Q61330	21367	Cntn2
2298	P22005	18619	Penk
2299	B2RXS4	140570	Plxnb2
2301	Q9D8B4	69875	Ndufa11
2305	Q7TSY6	108013	Celf4
2310	Q9JLR9	56295	Higd1a
2313	Q7TSC1	53761	Prrc2a
2316	Q9DCC8	67952	Tomm20
2317	Q9Z1W9	53416	Stk39
2321	P97447	14199	Fhl1
2325	Q6P542	224742	Abcf1
2327	Q99M87	83945	Dnaja3
2331	Q9CQU3	67830	Rer1
2332	Q80ZW2	223626	Them6
2351	Q63943	17261	Mef2d
2361	P16014	12653	Chgb
2362	Q0GNC1	70435	Inf2
2363	P83887	103733	Tubg1
2371	P12657	12669	Chrm1
2375	Q9QUR8	20361	Sema7a
2380	P61211	104303	Arl1
2386	Q8R2U6	71207	Nudt4
2389	Q9D1E8	52123	Agpat5
2393	Q8VE62	218693	Paip1
2394	Q6I6G8	329152	Hecw2
2405	P97467	18484	Pam
2415	Q8R1B5	235415	Cplx3
2421	Q8BH04	74551	Pck2
2423	Q9QXG4	60525	Acss2
2429	Q60870	13476	Reep5
2430	Q64373	12048	Bcl2l1
2436	Q8CJ61	97487	Cmtm4
2442	Q3U5Q7	22169	Cmpk2
2448	Q8VHL1	73251	Setd7
2451	P41241	12988	Csk
2455	P09541	17896	Myl4
2458	Q922J6	70747	Tspan2
2460	Q9QUG9	19395	Rasgrp2
2461	Q8CFV4	68404	Nrn1
2466	Q8VD33	218544	Sgtb
2467	Q04899	18557	Cdk18
2474	Q99MR0	83766	Actl6b
2478	Q921E2	106572	Rab31
2479	O08914	14073	Faah
2480	Q99LH2	19210	Ptdss1
2489	Q8BXR1	241919	Slc7a14
2492	Q6PEV3	68524	Wipf2
2503	S4R1M9	74486	Osbpl10
2504	Q6PDY2	211488	Ado
2506	Q9R1J0	18194	Nsdhl
2507	Q8R127	109232	Sccpdh
2511	Q8BHH2	319642	Rab9b
2513	P97772	14816	Grm1
2514	O70503	56348	Hsd17b12
2522	Q9EP72	73024	Emc7
2524	P70408	320873	Cdh10
2526	P38585	69737	Ttl
2530	O88874	12454	Ccnk
2534	P0C7L0	330319	Wipf3
2543	Q99J47	216820	Dhrs7b
2546	Q8BH93	218975	Mapk1ip1l
2572	Q69Z26	269784	Cntn4
2577	Q3TMH2	74616	Scrn3
2578	Q8BJ71	71805	Nup93
2580	O88455	13360	Dhcr7
2582	Q9CQG9	67888	Tmem100
2584	Q3UZP4	75744	Svip
2585	Q9D2G5	20975	Synj2
2586	Q9D8S4	104444	Rexo2
2590	Q9DB29	67732	Iah1
2597	Q9CRY7	66569	Gdpd1
2599	Q3UE37	268470	Ube2z
2601	Q7TSI3	243819	Ppp6r1
2603	Q8R3Y8	272359	Irf2bp1
2610	Q9D6Y9	74185	Gbe1
2612	Q6ZWZ2	67615	Ube2r2
2617	Q3UVK0	226090	Ermp1
2622	Q9CPU2	68198	Ndufb2
2626	O35668	15114	Hap1
2628	Q8K1A6	212139	Cc2d1a
2631	A2ASZ8	227731	Slc25a25
2632	P53702	15159	Hccs
2641	Q9R0I7	56531	Ylpm1
2647	Q4KWH5	269437	Plch1
2648	Q8K0B2	68421	Lmbrd1
2649	Q8VCI5	19298	Pex19
2651	Q9Z2G6	20338	Sel1l
2662	Q07235	20720	Serpine2
2665	P41539	21333	Tac1
2675	Q99JF5	192156	Mvd
2681	Q8K2H2	72201	Otud6b
2691	Q9JIA7	56632	Sphk2
2693	Q8K0D5	28030	Gfm1
2697	Q9D7V2	70082	Lysmd2
2699	P61961	67890	Ufm1
2702	Q3TZZ7	52635	Esyt2
2706	Q70FJ1	100986	Akap9
2708	P70280	20955	Vamp7
2709	Q3UHD2	328232	Gfod1
2711	Q8BYN3	217837	Itpk1
2715	Q80WG5	241296	Lrrc8a
2720	P05532	16590	Kit
2721	Q8R3P0	11484	Aspa
2723	P49586	13026	Pcyt1a
2725	Q9CRB8	67900	Mtfp1
2728	O35683	54405	Ndufa1
2730	Q9Z2D1	77116	Mtmr2
2731	Q80YW0	72318	Cyth4
2741	Q8K1J6	70047	Trnt1
2742	Q7M729	399548	Scn4b
2744	P70205	11517	Adcyap1r1
2746	O88703	15166	Hcn2
2750	O35417	18610	Pdyn
2751	Q91X96	98710	Rabif
2758	Q9CQS4	67453	Slc25a46
2760	Q6ZQK5	78618	Acap2
2766	Q78YZ6	56367	Scoc
2769	Q8BY89	68682	Slc44a2
2770	Q8VE96	74919	Slc35f6
2771	Q7M750	226115	Opalin
2774	Q63850	18226	Nup62
2792	Q9JHG6	54720	Rcan1
2793	O70583	17318	Mid1
2803	B1AXP6	68512	Tomm5
2805	Q8CA71	77552	Shisa4
2813	P97494	14629	Gclc
2815	P62965	12903	Crabp1
2819	Q9Z275	19771	Rlbp1
2823	Q9D9V3	52665	Echdc1
2824	Q3UL36	234023	Arglu1
2828	P47746	12801	Cnr1
2832	Q8BVF4	73332	Ccdc30
2836	P58044	319554	Idi1
2848	Q9D2P8	17433	Mobp
2852	Q9CPV9	70839	P2ry12
2854	P70245	13595	Ebp
2859	Q91W53	57437	Golga7
2861	Q9Z2S7	14605	Tsc22d3
2864	Q9EQG3	64929	Scel
2867	P14069	20200	S100a6
2868	P61080	216080	Ube2d1
2869	O70166	20262	Stmn3
2889	Q69ZS7	56422	Hbs1l
2891	Q921C1	118446	Gjc3
2905	Q3U0M1	76510	Trappc9
2908	Q9QXG2	12662	Chm
